# Supplementary material for: The mitochondrial genome of the diploid oat Avena longiglumis
Source: BMC Plant Biol. 2023 Apr 26;23:218. doi: 10.1186/s12870-023-04217-8 (PMC10131481; doi:10.1186/s12870-023-04217-8)
Supplement: Supplementary file 2 — Additional file 2: Table S1. Species and GenBank accessions used for phylogenetic analysis. Table S2. Characteristics of unitigs assembled by Unicycler. Table S3. Annotated genes and their locations. Table S4. SSRs identified in the mitochondrial genome of A. longiglumis. Table S5. Tandem repeat sequences identified in the mitochondrial genome of A. longiglumis. Table S6. Duplicated repeats (≥ 30 bp) identified in the mitochondrial genome of A. longiglumis. Table S7. The homologous DNA fragment identified among the mitochondrial genome and plastome of A. longiglumis. Table S8. The blastn results among the mitogenome (Query) and nuclear genome (Subject) of A. longiglumis. Table S9. RNA editing events identified in the mitochondrial protein coding gense of A. longiglumis. Table S10. tRNA genes identified in the mitochondrial genome of 29 Poaceae accessions. [file 12870_2023_4217_MOESM2_ESM.xlsx]

## Sheet: S1_Phylogeny
Qing Liu et al. Mitochondrial genome of the diploid oat Avena longiglumis. Supplementary tables S1-S10. Additional file 2: Table S1. Species and GenBank accessions used for phylogenetic analysis in this study. Table S2. Characteristics of unitigs assembled by Unicycler. Table S3. The detailed location of the annotated genes. Table S4. SSRs identified in the mitochondrial genome of Avena longiglum…
Table S1. Species and GenBank accessions used for phylogenetic analysis.
Family	Subfamily	Species	Accession number	Commemt
Poaceae	Bambusoideae	Bambusa oldhamii	EU365401.1
Poaceae	Bambusoideae	Ferrocalamus rimosivaginus	JN120789.1
Poaceae	Chloridoideae	Eleusine indica	NC_040989.1
Poaceae	Chloridoideae	Sporobolus alterniflorus	MT471321.1
Poaceae	Oryzoideae	Oryza coarctata	MG429050.1
Poaceae	Oryzoideae	Oryza minuta	NC_029816.1
Poaceae	Oryzoideae	Oryza rufipogon	NC_013816.1
Poaceae	Oryzoideae	Oryza sativa	NC_007886.1
Poaceae	Panicoideae	Alloteropsis semialata	MH644808.1
Poaceae	Panicoideae	Chrysopogon zizanioides	NC_056367.1
Poaceae	Panicoideae	Coix lacryma-jobi var. maxima	MT471099.1
Poaceae	Panicoideae	Coix lacryma-jobi var. ma-yuen	MT471097.1
Poaceae	Panicoideae	Coix lacryma-jobi var. puellarum	MT471098.1
Poaceae	Panicoideae	Saccharum officinarum	OK037503.1-OK037504.1
Poaceae	Panicoideae	Sorghum bicolor subsp. drummondii	MZ506736.1
Poaceae	Panicoideae	Sorghum bicolor	NC_008360.1
Poaceae	Panicoideae	Tripsacum dactyloides	NC_008362.1
Poaceae	Panicoideae	Zea luxurians	NC_008333.1
Poaceae	Panicoideae	Zea mays subsp. mays	NC_007982.1
Poaceae	Panicoideae	Zea mays subsp. parviglumis	NC_008332.1
Poaceae	Panicoideae	Zea perennis	NC_008331.1
Poaceae	Pooideae	Avena longiglumis	OQ450323.1 or OP649434.1-OP649437.1	This study
Poaceae	Pooideae	Elymus sibiricus	MZ202552.1
Poaceae	Pooideae	Hordeum vulgare subsp. spontaneum	MN127974.1
Poaceae	Pooideae	Hordeum vulgare subsp. vulgare	MN127966.1
Poaceae	Pooideae	Lolium perenne	JX999996.1
Poaceae	Pooideae	Thinopyrum obtusiflorum	OK120846.1
Poaceae	Pooideae	Triticum aestivum	NC_036024.1
Poaceae	Pooideae	Triticum durum	KJ078649.1
Cyperaceae	Cyperoideae	Cyperus esculentus	NC_058697.1	Outgroups
Arecaceae	Coryphoideae	Phoenix dactylifera	NC_016740.1	Outgroups

## Sheet: S2_Unitigs
Qing Liu et al. Mitochondrial genome of the diploid oat Avena longiglumis. Supplementary tables S1-S10.
Table S2. Characteristics of unitigs assembled by Unicycler.
node ID	Length (bp)	Depth	Location
1	36685	0.933545	contig 2
2	35876	1.06599	contig 3
3	35586	1.06266	contig 1
4	31442	0.999365	contig 1
5	29838	1.10717	contig 4
6	29648	0.999195	contig 4
7	29004	1	contig 2
8	23407	1.00866	contig 1
9	22860	0.869411	contig 1
10	29081	0.940679	contig 1
11	17223	0.945681	contig 1
13	31235	1.57376	contig 1,contig 2
14	14337	0.754715	contig 3
15	13824	0.963528	contig 2
17	9730	0.858714	contig 1
18	9157	1.50543	contig 1,contig 3
19	8669	0.89359	contig 2
20	7602	0.854995	contig 1
21	7392	2.31747	contig 1,contig 3,contig 4
22	7318	0.714947	contig 3
23	7122	1.35447	contig 1,contig 3
24	6539	0.72714	contig 2
25	5336	2.20179	contig 1,contig 3
26	4406	0.832931	contig 1
27	4100	1.42886	contig 1,contig 3
28	4097	0.962284	contig 2
31	1048	0.957571	contig 3
35	792	1.73853	contig 1, contig 1
39	745	1.49296	contig 1,contig 4
40	1699	91.7488	contig 2
45	602	1.88038	contig 2,contig 3
48	569	1.98204	contig 1,contig 2
57	360	1.65522	contig 2,contig 3
71	182	1.78326	contig 1,contig 2
75	163	2.62528	contig 1,contig 3
87	144	1.84045	contig 1,contig 3
*) Depth was normalized against the average (1=50x). The depth of single copy regions ranged from 0.75 to 1.11. For repeated regions, the depth ranged from 1.45 to 2.63. Unitig 40 with an unusually high depth (91.75 fold to mitochondrial sequences) has migrated from the plastid genome

## Sheet: S3_genes
Qing Liu et al. Mitochondrial genome of the diploid oat Avena longiglumis. Supplementary tables S1-S10.
Table S3. Annotated genes and their locations
Gene	Start	End	Exons
atp1	398837	397308
atp1	123940	124126	exon1
	124717	126059	exon2
atp1	284518	284704	exon1
	285295	286637	exon2
atp4	273544	272918
atp4	517561	517103
atp6	13616	12903
atp8	50101	50568
atp9	107663	107439
ccmB	356338	356958
ccmC	471468	472190
ccmFC	361936	362672	exon1
	363670	364228	exon2
ccmFN	200811	202538
cob	382488	381295
cox1	236680	235103
cox2	333786	334173	exon1
	335459	335853	exon2
cox3	114591	113794
matR	206795	208759
mttB	12725	11925
nad1	229964	230348	exon1
	34257	34339	exon2
	35735	35926	exon3
	23514	23456	exon4
	209277	209535	exon5
nad2	51059	51211	exon1
	52445	52836	exon2
	456771	456611	exon3
	454207	453635	exon4
	452233	452046	exon5
nad3	182712	183068
nad4	365807	366267	exon1
	367297	367811	exon2
	371208	371630	exon3
	373283	373371	exon4
nad4L	272342	272040
nad5	173973	174202	exon1
	175064	176279	exon2
	209898	209919	exon3
	44086	44480	exon4
	45395	45544	exon5
nad6	22426	21557
nad7	295959	296101	exon1
	296905	296973	exon2
	298279	298745	exon3
	299736	299979	exon4
	301654	301915	exon5
nad9	458807	458235
rpl16	383923	383384
rpl2-plastid-derived	548425	548036	exon1
	547372	546941	exon2
rpl5	115989	115531
rps1	202677	203309
rps12	183113	183490
rps13	32962	33312
rps14	115397	115209
rps2	161356	162579
rps3	386456	386383
rps3	385449	383790
rps4	146016	147053
rps4	449776	448739
rps7	315190	314744
sdh4	113866	113777
rrn18	441959	439993
rrn18	153833	155799
rrn18	221456	223422
rrn26	70084	73556
rrn26	485064	488536
rrn5	439890	439772
rrn5	155902	156020
rrn5	223525	223643
trnC-GCA-plastid-derived	153286	153356
trnC-GCA-plastid-derived	442506	442436
trnD-GUC	359109	359182
trnD-GUC	191418	191345
trnE-UUC	526406	526335
trnE-UUC	145909	145983
trnE-UUC	449883	449809
trnF-GAA-plastid-derived	474091	474163
trnfM-CAU	395614	395687
trnfM-CAU	288331	288258
trnfM-CAU	262439	262366
trnfM-CAU	127753	127680
trnH-GUG-plastid-derived	546812	546885
trnI-CAU	192096	192169
trnK-UUU	349943	350015
trnM-CAU-plastid-derived	244686	244758
trnN-GUU-plastid-derived	190640	190711
trnP-UGG	228702	228776
trnP-UGG	434713	434639
trnP-UGG-plastid-derived	352721	352794
trnQ-UUG	346100	346171
trnS-GCU	182122	182209
trnS-GGA-plastid-derived	306535	306621
trnS-UGA	418398	418484
trnV-GAC	112390	112419
	113013	113070
trnW-CCA-plastid-derived	352932	353005
trnY-GUA	457495	457413

## Sheet: S4_SSRs
Qing Liu et al. Mitochondrial genome of the diploid oat Avena longiglumis. Supplementary tables S1-S10.
Table S4. SSRs identified in the mitochondrial genome of A. longiglumis.
SSR number	SSR type	SSR	size	start	end
1	p3	(AAT)4	12	5408	5419
2	p3	(ATA)4	12	7311	7322
3	p4	(GGTG)3	12	8249	8260
4	p6	(ATATTG)3	18	14677	14694
5	p3	(GGC)4	12	17995	18006
6	p2	(GA)5	10	18159	18168
7	p1	(A)10	10	23486	23495
8	p2	(TA)5	10	26163	26172
9	p1	(A)13	13	37604	37616
10	p4	(ATAA)4	16	39685	39700
11	p4	(ACTT)3	12	40286	40297
12	p4	(CTTG)3	12	40303	40314
13	p2	(AG)5	10	41326	41335
14	p4	(CAAA)3	12	43106	43117
15	p3	(TAA)4	12	50184	50195
16	p4	(GGGC)3	12	51762	51773
17	p1	(T)10	10	55745	55754
18	p1	(A)11	11	56238	56248
19	p1	(A)10	10	69475	69484
20	p4	(AATG)4	16	73690	73705
21	p1	(C)11	11	77503	77513
22	p2	(CA)6	12	79143	79154
23	p2	(TA)5	10	79757	79766
24	p4	(TTCA)3	12	79778	79789
25	p4	(ATCA)3	12	89126	89137
26	p4	(TTGA)3	12	92422	92433
27	p4	(ACGA)3	12	107276	107287
28	p4	(GACT)3	12	120151	120162
29	p2	(TC)5	10	136980	136989
30	p4	(GAAA)3	12	140098	140109
31	p3	(ACT)4	12	147219	147230
32	p3	(ACC)5	15	150147	150161
33	p4	(AATG)3	12	156228	156239
34	p4	(AATG)3	12	160455	160466
35	p4	(ACCT)3	12	166073	166084
36	p3	(CAG)5	15	167234	167248
37	p1	(T)10	10	173948	173957
38	p4	(GAAA)3	12	177069	177080
39	p1	(A)10	10	178612	178621
40	p3	(GTA)4	12	186700	186711
41	p2	(AT)5	10	188174	188183
42	p4	(GGAT)3	12	191016	191027
43	p1	(T)10	10	191125	191134
44	p1	(A)10	10	191697	191706
45	p2	(TA)6	12	193583	193594
46	p3	(AAG)4	12	194906	194917
47	p3	(CTT)5	15	197070	197084
48	p1	(T)11	11	199532	199542
49	p1	(T)10	10	201005	201014
50	p5	(GTTAT)3	15	202512	202526
51	p5	(TATTC)3	15	203834	203848
52	p4	(AAGA)3	12	206734	206745
53	p4	(AATG)3	12	209091	209102
54	p4	(AATG)3	12	223851	223862
55	p4	(AATG)3	12	228078	228089
56	p4	(ACGA)3	12	234807	234818
57	p6	(GATTAG)3	18	237442	237459
58	p5	(TCAAT)3	15	240862	240876
59	p5	(GTATG)3	15	266785	266799
60	p3	(TCT)4	12	297859	297870
61	p3	(ATA)4	12	305703	305714
62	p1	(A)12	12	306713	306724
63	p6	(CAGAAG)3	18	312155	312172
64	p2	(CT)5	10	318884	318893
65	p5	(ACCTT)3	15	322394	322408
66	p3	(TAA)4	12	323048	323059
67	p3	(ACT)4	12	335135	335146
68	p4	(TCGC)3	12	335918	335929
69	p2	(AT)6	12	352180	352191
70	p2	(GA)5	10	353449	353458
71	p4	(TGAG)3	12	358401	358412
72	p1	(A)10	10	359393	359402
73	p4	(CATC)3	12	359499	359510
74	p1	(T)10	10	384489	384498
75	p4	(AATG)3	12	385307	385318
76	p2	(AG)5	10	386669	386678
77	p3	(TTC)4	12	389929	389940
78	p2	(TA)5	10	390016	390025
79	p4	(AAAG)3	12	400710	400721
80	p6	(TAATCA)3	18	413597	413614
81	p4	(AAGA)3	12	413885	413896
82	p1	(A)10	10	415713	415722
83	p2	(AG)5	10	416952	416961
84	p4	(TCGT)3	12	428597	428608
85	p4	(CATT)3	12	435326	435337
86	p4	(TTCA)3	12	439551	439562
87	p3	(GGT)5	15	445631	445645
88	p3	(TAG)4	12	448561	448572
89	p2	(AG)8	16	455353	455368
90	p2	(CA)5	10	464287	464296
91	p1	(A)10	10	484455	484464
92	p4	(AATG)4	16	488670	488685
93	p1	(C)11	11	492483	492493
94	p2	(CA)6	12	494123	494134
95	p2	(TA)5	10	494737	494746
96	p4	(TTCA)3	12	494758	494769
97	p4	(ATCA)3	12	504106	504117
98	p4	(TTGA)3	12	507402	507413
99	p1	(A)10	10	524677	524686
100	p4	(TCTA)3	12	524746	524757
101	p4	(GGTG)3	12	530485	530496
102	p1	(A)10	10	540581	540590
103	p4	(GCAA)3	12	541150	541161

## Sheet: S5_TandemRpts
Qing Liu et al. Mitochondrial genome of the diploid oat Avena longiglumis. Supplementary tables S1-S10.
Table S5. Tandem repeat sequences identified in the mitochondrial genome of A. longiglumis.
Indices	Period	Copy	Consensus	Percent	Percent	Score	A	C	G	T	Entropy
	Size	Number	Size	Matches	Indels						(0-2)
99499--99572	33	2.2	33	92	0	130	32	12	25	29	1.92
126270--126304	18	1.9	18	94	0	61	51	17	5	25	1.67
126322--126419	48	2	48	98	0	187	27	24	21	26	1.99
138413--138450	19	2	19	100	0	76	31	26	10	31	1.9
160086--160172	43	2	43	97	0	165	29	18	16	35	1.92
197518--197549	16	2.1	16	94	5	57	43	18	12	25	1.85
227709--227795	43	2	43	97	0	165	29	18	16	35	1.92
237347--237403	30	1.9	30	100	0	114	42	7	19	31	1.78
255254--255296	22	2	22	90	0	68	20	27	16	34	1.94
255500--255542	22	1.9	23	85	4	61	9	30	13	46	1.75
286848--286882	18	1.9	18	94	0	61	51	17	5	25	1.67
286900--286997	48	2	48	98	0	187	27	24	21	26	1.99
294155--294198	21	2.1	21	95	0	79	22	34	20	22	1.97
376019--376092	37	2	37	84	5	96	25	20	20	33	1.97
384918--384952	18	1.9	18	94	0	61	28	8	25	37	1.85
396948--397045	48	2	48	98	0	187	26	21	24	27	1.99
397063--397097	18	1.9	18	94	0	61	25	5	17	51	1.67
435620--435706	43	2	43	97	0	165	35	16	18	29	1.92
532528--532565	19	2	19	100	0	76	36	15	21	26	1.93

## Sheet: S6_DuplicatedRpts
Qing Liu et al. Mitochondrial genome of the diploid oat Avena longiglumis. Supplementary tables S1-S10.
Table S6. Duplicated repeats (≥ 30 bp) identified in the mitochondrial genome of A. longiglumis.
ID	Repeat Unit I start	Repeat Unit I end	Repeat Unit II start	Repeat Unit II end	length (bp)	repeat type*)	repeat interval	E-value
R1	64386	95620	479366	510600	31235	F	0	0
R2	144382	160930	434860	451408	16549	P	0	0
R3	221162	235675	427738	442251	14514	P	0	0
R4	120609	130044	281187	290622	9436	F	0	0
R5	153539	160930	221162	228553	7392	F	0	0
R6	285287	291414	392529	398656	6128	P	0	0
R7	124709	130044	393321	398656	5336	P	0	0
R8	190769	191513	359012	359756	745	P	0	0
R9	273123	273724	517140	517741	602	F	0	0
R10	49993	50561	322857	323425	569	F	0	0
R11	45490	45895	236724	237129	406	P	-1	3.77e-231
R12	45536	45895	236724	237083	360	P	0	1.53e-206
R13	123871	124157	398618	398904	287	P	-3	1.44e-154
R14	284449	284735	398618	398904	287	P	-3	1.44e-154
R15	123911	124157	398618	398864	247	P	-2	4.52e-133
R16	284489	284735	398618	398864	247	P	-2	4.52e-133
R17	123952	124157	398618	398823	206	P	-1	4.94e-111
R18	284530	284735	398618	398823	206	P	-1	4.94e-111
R19	123861	124066	398709	398914	206	P	-3	3.1e-106
R20	284439	284644	398709	398914	206	P	-3	3.1e-106
R21	36685	36866	369487	369668	182	F	0	2.25e-99
R22	103208	103385	272960	273137	178	P	0	5.76e-97
R23	281043	281195	455815	455967	153	F	0	6.49e-82
R24	166988	167139	536598	536749	152	P	-2	2.68e-76
R25	237887	238028	426846	426987	142	P	-2	2.45e-70
R26	316365	316505	386427	386567	141	F	-2	9.67e-70
R27	3545	3668	79172	79295	124	P	0	1.87e-64
R28	3545	3668	494152	494275	124	P	0	1.87e-64
R29	167018	167139	536598	536719	122	P	-1	1.1e-60
R30	316386	316505	386448	386567	120	F	-1	1.72e-59
R31	167027	167139	536598	536710	113	P	0	7.84e-58
R32	50821	50941	427607	427727	121	F	-3	9.31e-56
R33	14233	14352	333656	333775	120	P	-3	3.63e-55
R34	14244	14352	333656	333764	109	P	-1	6.57e-53
R35	103416	103517	357119	357220	102	F	0	3.29e-51
R36	50836	50941	427622	427727	106	F	-1	4.09e-51
R37	118867	118966	348199	348298	100	P	0	5.26e-50
R38	25325	25422	243537	243634	98	F	0	8.42e-49
R39	14257	14352	333656	333751	96	P	0	1.35e-47
R40	236625	236729	237861	237965	105	F	-3	2.6e-46
R41	76394	76484	237299	237389	91	P	0	1.38e-44
R42	237299	237389	491374	491464	91	P	0	1.38e-44
R43	124068	124157	398618	398707	90	P	0	5.52e-44
R44	284646	284735	398618	398707	90	P	0	5.52e-44
R45	273653	273749	333584	333680	97	P	-3	1.34e-41
R46	236638	236729	237874	237965	92	F	-2	1.3e-40
R47	89051	89132	195818	195899	82	P	0	3.62e-39
R48	195818	195899	504031	504112	82	P	0	3.62e-39
R49	14256	14347	273581	273672	92	F	-3	1.17e-38
R50	14256	14347	517598	517689	92	F	-3	1.17e-38
R51	13964	14054	295557	295647	91	P	-3	4.53e-38
R52	273582	273672	333661	333751	91	P	-3	4.53e-38
R53	333661	333751	517599	517689	91	P	-3	4.53e-38
R54	166907	166988	536744	536825	82	P	-1	8.9e-37
R55	50864	50941	427650	427727	78	F	0	9.26e-37
R56	114766	114843	382966	383043	78	F	0	9.26e-37
R57	164816	164893	258544	258621	78	F	0	9.26e-37
R58	237948	238028	426846	426926	81	P	-1	3.52e-36
R59	127677	127753	262363	262439	77	F	0	3.7e-36
R60	262363	262439	288255	288331	77	F	0	3.7e-36
R61	262363	262439	395612	395688	77	P	0	3.7e-36
R62	2076	2159	307311	307394	84	F	-2	7.09e-36
R63	236651	236729	426909	426987	79	P	-1	5.49e-35
R64	13285	13354	237119	237188	70	F	0	6.07e-32
R65	162741	162809	324234	324302	69	F	0	2.43e-31
R66	13979	14054	295557	295632	76	P	-2	3.8e-31
R67	273674	273749	333584	333659	76	P	-2	3.8e-31
R68	91100	91178	305253	305331	79	P	-3	4.94e-31
R69	305253	305331	506080	506158	79	P	-3	4.94e-31
R70	2540	2607	74137	74204	68	F	0	9.71e-31
R71	2540	2607	489117	489184	68	F	0	9.71e-31
R72	121526	121592	219848	219914	67	P	0	3.88e-30
R73	219848	219914	282104	282170	67	P	0	3.88e-30
R74	323426	323492	385411	385477	67	P	0	3.88e-30
R75	107317	107381	162780	162844	65	P	0	6.22e-29
R76	69839	69901	69913	69975	63	F	0	9.94e-28
R77	69839	69901	484893	484955	63	F	0	9.94e-28
R78	69913	69975	484819	484881	63	F	0	9.94e-28
R79	484819	484881	484893	484955	63	F	0	9.94e-28
R80	333682	333751	517599	517668	70	P	-2	1.32e-27
R81	50588	50649	107493	107554	62	P	0	3.98e-27
R82	333609	333680	517670	517741	72	P	-3	6.11e-27
R83	69912	69972	426791	426851	61	F	0	1.59e-26
R84	426791	426851	484892	484952	61	F	0	1.59e-26
R85	69839	69898	426792	426851	60	F	0	6.36e-26
R86	426792	426851	484819	484878	60	F	0	6.36e-26
R87	2101	2159	307336	307394	59	F	0	2.55e-25
R88	181242	181300	182487	182545	59	F	0	2.55e-25
R89	181243	181301	194321	194379	59	F	0	2.55e-25
R90	273640	273705	333628	333693	66	P	-2	3e-25
R91	333628	333693	517657	517722	66	P	-2	3e-25
R92	24828	24896	217651	217719	69	F	-3	3.43e-25
R93	174613	174674	385826	385887	62	P	-1	7.4e-25
R94	182488	182545	194321	194378	58	F	0	1.02e-24
R95	73634	73698	156163	156227	65	F	-2	1.16e-24
R96	73634	73698	223786	223850	65	F	-2	1.16e-24
R97	73634	73698	439563	439627	65	P	-2	1.16e-24
R98	156163	156227	488614	488678	65	F	-2	1.16e-24
R99	223786	223850	488614	488678	65	F	-2	1.16e-24
R100	439563	439627	488614	488678	65	P	-2	1.16e-24
R101	107256	107312	234787	234843	57	F	0	4.07e-24
R102	107256	107312	428570	428626	57	P	0	4.07e-24
R103	336405	336461	358653	358709	57	F	0	4.07e-24
R104	94209	94264	101052	101107	56	P	0	1.63e-23
R105	101052	101107	509189	509244	56	P	0	1.63e-23
R106	333696	333751	517599	517654	56	P	0	1.63e-23
R107	305269	305331	506080	506142	63	P	-2	1.75e-23
R108	107382	107443	324149	324210	62	P	-2	6.77e-23
R109	19468	19521	132769	132822	54	P	0	2.61e-22
R110	363398	363451	456939	456992	54	P	0	2.61e-22
R111	24734	24790	217570	217626	57	F	-1	6.97e-22
R112	439571	439627	488614	488670	57	P	-1	6.97e-22
R113	164038	164100	467024	467086	63	F	-3	1.07e-21
R114	13812	13870	295732	295790	59	P	-2	3.92e-21
R115	14201	14255	295362	295416	55	P	-1	1.08e-20
R116	69863	69912	181251	181300	50	P	0	6.67e-20
R117	69863	69912	182496	182545	50	P	0	6.67e-20
R118	69863	69912	194329	194378	50	P	0	6.67e-20
R119	181251	181300	484843	484892	50	P	0	6.67e-20
R120	182496	182545	484843	484892	50	P	0	6.67e-20
R121	194329	194378	484843	484892	50	P	0	6.67e-20
R122	164048	164106	467034	467092	59	F	-3	2.23e-19
R123	35674	35722	52381	52429	49	F	0	2.67e-19
R124	251841	251889	266052	266100	49	P	0	2.67e-19
R125	50683	50730	107395	107442	48	P	0	1.07e-18
R126	316458	316505	386520	386567	48	F	0	1.07e-18
R127	50806	50862	427592	427648	57	F	-3	3.22e-18
R128	126321	126370	126369	126418	50	F	-1	1e-17
R129	126321	126370	286947	286996	50	F	-1	1e-17
R130	126321	126370	396947	396996	50	P	-1	1e-17
R131	126369	126418	286899	286948	50	F	-1	1e-17
R132	126369	126418	396995	397044	50	P	-1	1e-17
R133	286899	286948	286947	286996	50	F	-1	1e-17
R134	286899	286948	396947	396996	50	P	-1	1e-17
R135	286947	286996	396995	397044	50	P	-1	1e-17
R136	305282	305331	506080	506129	50	P	-1	1e-17
R137	396947	396996	396995	397044	50	F	-1	1e-17
R138	169750	169793	304529	304572	44	P	0	2.73e-16
R139	91129	91178	305253	305302	50	P	-2	7.36e-16
R140	14592	14637	229843	229888	46	P	-1	2.36e-15
R141	14592	14637	433525	433570	46	F	-1	2.36e-15
R142	217516	217564	410672	410720	49	F	-2	2.83e-15
R143	50683	50730	324150	324197	48	F	-2	1.08e-14
R144	176592	176639	204130	204177	48	P	-2	1.08e-14
R145	273709	273749	333584	333624	41	P	0	1.75e-14
R146	439587	439627	488614	488654	41	P	0	1.75e-14
R147	160085	160128	160128	160171	44	F	-1	3.61e-14
R148	160085	160128	227751	227794	44	F	-1	3.61e-14
R149	160085	160128	435619	435662	44	P	-1	3.61e-14
R150	160128	160171	227708	227751	44	F	-1	3.61e-14
R151	160128	160171	435662	435705	44	P	-1	3.61e-14
R152	227708	227751	227751	227794	44	F	-1	3.61e-14
R153	227708	227751	435619	435662	44	P	-1	3.61e-14
R154	227751	227794	435662	435705	44	P	-1	3.61e-14
R155	435619	435662	435662	435705	44	F	-1	3.61e-14
R156	93716	93762	340966	341012	47	P	-2	4.16e-14
R157	340966	341012	508696	508742	47	P	-2	4.16e-14
R158	14267	14306	295309	295348	40	P	0	7e-14
R159	113691	113730	228729	228768	40	P	0	7e-14
R160	113691	113730	434645	434684	40	F	0	7e-14
R161	273592	273631	295309	295348	40	P	0	7e-14
R162	295309	295348	333702	333741	40	F	0	7e-14
R163	295309	295348	517609	517648	40	P	0	7e-14
R164	112157	112199	388602	388644	43	F	-1	1.41e-13
R165	69937	69975	181262	181300	39	P	0	2.8e-13
R166	69937	69975	182507	182545	39	P	0	2.8e-13
R167	69937	69975	194340	194378	39	P	0	2.8e-13
R168	72072	72110	155121	155159	39	F	0	2.8e-13
R169	72072	72110	222744	222782	39	F	0	2.8e-13
R170	72072	72110	440631	440669	39	P	0	2.8e-13
R171	124119	124157	124709	124747	39	F	0	2.8e-13
R172	124119	124157	285287	285325	39	F	0	2.8e-13
R173	124709	124747	284697	284735	39	F	0	2.8e-13
R174	155121	155159	487052	487090	39	F	0	2.8e-13
R175	181262	181300	484917	484955	39	P	0	2.8e-13
R176	182507	182545	484917	484955	39	P	0	2.8e-13
R177	194340	194378	484917	484955	39	P	0	2.8e-13
R178	222744	222782	487052	487090	39	F	0	2.8e-13
R179	284697	284735	285287	285325	39	F	0	2.8e-13
R180	440631	440669	487052	487090	39	P	0	2.8e-13
R181	524765	524803	540533	540571	39	P	0	2.8e-13
R182	162620	162657	209299	209336	38	P	0	1.12e-12
R183	183497	183543	377776	377822	47	P	-3	1.87e-12
R184	154858	154898	412514	412554	41	P	-1	2.15e-12
R185	222481	222521	412514	412554	41	P	-1	2.15e-12
R186	412514	412554	440892	440932	41	F	-1	2.15e-12
R187	129673	129716	519951	519994	44	F	-2	2.33e-12
R188	290251	290294	519951	519994	44	F	-2	2.33e-12
R189	393649	393692	519951	519994	44	P	-2	2.33e-12
R190	30373	30408	56615	56650	36	F	0	1.79e-11
R191	158909	158944	161693	161728	36	P	0	1.79e-11
R192	161693	161728	226532	226567	36	P	0	1.79e-11
R193	161693	161728	436846	436881	36	F	0	1.79e-11
R194	181265	181300	426816	426851	36	P	0	1.79e-11
R195	182510	182545	426816	426851	36	P	0	1.79e-11
R196	194343	194378	426816	426851	36	P	0	1.79e-11
R197	291539	291583	381355	381399	45	P	-3	2.62e-11
R198	113039	113077	337289	337327	39	F	-1	3.27e-11
R199	126950	126991	162720	162761	42	F	-2	3.39e-11
R200	162720	162761	287528	287569	42	F	-2	3.39e-11
R201	162720	162761	396374	396415	42	P	-2	3.39e-11
R202	273706	273747	320727	320768	42	P	-2	3.39e-11
R203	112808	112842	335864	335898	35	F	0	7.17e-11
R204	155816	155850	228676	228710	35	F	0	7.17e-11
R205	155816	155850	434703	434737	35	P	0	7.17e-11
R206	166954	166988	536744	536778	35	P	0	7.17e-11
R207	217530	217564	410686	410720	35	F	0	7.17e-11
R208	223439	223473	228676	228710	35	F	0	7.17e-11
R209	223439	223473	434703	434737	35	P	0	7.17e-11
R210	228676	228710	439940	439974	35	P	0	7.17e-11
R211	434703	434737	439940	439974	35	F	0	7.17e-11
R212	167683	167726	313498	313541	44	F	-3	9.77e-11
R213	426758	426801	517736	517779	44	P	-3	9.77e-11
R214	50693	50730	324160	324197	38	F	-1	1.28e-10
R215	237626	237663	427217	427254	38	P	-1	1.28e-10
R216	24310	24350	386486	386526	41	P	-2	1.29e-10
R217	110091	110124	317678	317711	34	F	0	2.87e-10
R218	198730	198763	233809	233842	34	F	0	2.87e-10
R219	198730	198763	429571	429604	34	P	0	2.87e-10
R220	14057	14099	295512	295554	43	P	-3	3.64e-10
R221	14137	14179	295432	295474	43	P	-3	3.64e-10
R222	32761	32803	461168	461210	43	P	-3	3.64e-10
R223	50778	50820	113037	113079	43	F	-3	3.64e-10
R224	112404	112446	126342	126384	43	F	-3	3.64e-10
R225	112404	112446	286920	286962	43	F	-3	3.64e-10
R226	112404	112446	396981	397023	43	P	-3	3.64e-10
R227	199350	199392	422037	422079	43	F	-3	3.64e-10
R228	236629	236668	316328	316367	40	F	-2	4.91e-10
R229	71933	71969	291739	291775	37	F	-1	4.97e-10
R230	272838	272874	315299	315335	37	F	-1	4.97e-10
R231	291739	291775	486913	486949	37	F	-1	4.97e-10
R232	320727	320763	333586	333622	37	F	-1	4.97e-10
R233	80593	80625	321382	321414	33	P	0	1.15e-09
R234	321382	321414	495573	495605	33	P	0	1.15e-09
R235	344142	344174	349730	349762	33	F	0	1.15e-09
R236	24877	24918	217700	217741	42	F	-3	1.36e-09
R237	558	589	405553	405584	32	F	0	4.59e-09
R238	50650	50681	107467	107498	32	P	0	4.59e-09
R239	50780	50811	337289	337320	32	F	0	4.59e-09
R240	100859	100890	100966	100997	32	F	0	4.59e-09
R241	162644	162675	324210	324241	32	P	0	4.59e-09
R242	174643	174674	385826	385857	32	P	0	4.59e-09
R243	272796	272827	295360	295391	32	P	0	4.59e-09
R244	314350	314381	349467	349498	32	F	0	4.59e-09
R245	20142	20182	90917	90957	41	P	-3	5.04e-09
R246	20142	20182	505897	505937	41	P	-3	5.04e-09
R247	24310	24350	316424	316464	41	P	-3	5.04e-09
R248	99498	99538	99531	99571	41	F	-3	5.04e-09
R249	14315	14352	273640	273677	38	F	-2	7.08e-09
R250	14315	14352	517657	517694	38	F	-2	7.08e-09
R251	213740	213774	525222	525256	35	F	-1	7.52e-09
R252	20152	20182	90917	90947	31	P	0	1.83e-08
R253	20152	20182	505897	505927	31	P	0	1.83e-08
R254	74471	74501	201154	201184	31	F	0	1.83e-08
R255	162594	162624	209115	209145	31	F	0	1.83e-08
R256	177444	177474	253175	253205	31	P	0	1.83e-08
R257	201154	201184	489451	489481	31	F	0	1.83e-08
R258	11783	11822	234819	234858	40	F	-3	1.87e-08
R259	11783	11822	428555	428594	40	P	-3	1.87e-08
R260	13874	13913	295689	295728	40	P	-3	1.87e-08
R261	24862	24901	217685	217724	40	F	-3	1.87e-08
R262	209165	209204	367175	367214	40	F	-3	1.87e-08
R263	237865	237904	316328	316367	40	F	-3	1.87e-08
R264	69845	69881	238035	238071	37	P	-2	2.68e-08
R265	69919	69955	238035	238071	37	P	-2	2.68e-08
R266	238035	238071	426798	426834	37	P	-2	2.68e-08
R267	238035	238071	484825	484861	37	P	-2	2.68e-08
R268	238035	238071	484899	484935	37	P	-2	2.68e-08
R269	74692	74725	335469	335502	34	F	-1	2.92e-08
R270	176606	176639	204130	204163	34	P	-1	2.92e-08
R271	335469	335502	489672	489705	34	F	-1	2.92e-08
R272	14108	14146	295465	295503	39	P	-3	6.91e-08
R273	14226	14255	272796	272825	30	F	0	7.34e-08
R274	14226	14255	295362	295391	30	P	0	7.34e-08
R275	63221	63250	412723	412752	30	F	0	7.34e-08
R276	76763	76792	76800	76829	30	F	0	7.34e-08
R277	76763	76792	491780	491809	30	F	0	7.34e-08
R278	76800	76829	491743	491772	30	F	0	7.34e-08
R279	85372	85401	412333	412362	30	F	0	7.34e-08
R280	107352	107381	324273	324302	30	P	0	7.34e-08
R281	235116	235145	546618	546647	30	F	0	7.34e-08
R282	239768	239797	329918	329947	30	F	0	7.34e-08
R283	315269	315298	333746	333775	30	P	0	7.34e-08
R284	412333	412362	500352	500381	30	F	0	7.34e-08
R285	428268	428297	546618	546647	30	P	0	7.34e-08
R286	491743	491772	491780	491809	30	F	0	7.34e-08
R287	60777	60812	278081	278116	36	F	-2	1.02e-07
R288	516429	516464	534985	535020	36	F	-2	1.02e-07
R289	89843	89875	310403	310435	33	F	-1	1.14e-07
R290	112400	112432	126386	126418	33	F	-1	1.14e-07
R291	112400	112432	286964	286996	33	F	-1	1.14e-07
R292	112400	112432	396947	396979	33	P	-1	1.14e-07
R293	279452	279484	320308	320340	33	P	-1	1.14e-07
R294	310403	310435	504823	504855	33	F	-1	1.14e-07
R295	382403	382435	473723	473755	33	F	-1	1.14e-07
R296	199511	199545	455444	455478	35	F	-2	3.84e-07
R297	63162	63193	317780	317811	32	F	-1	4.4e-07
R298	64872	64903	516479	516510	32	F	-1	4.4e-07
R299	126342	126373	126390	126421	32	F	-1	4.4e-07
R300	126342	126373	286968	286999	32	F	-1	4.4e-07
R301	126342	126373	396944	396975	32	P	-1	4.4e-07
R302	126390	126421	286920	286951	32	F	-1	4.4e-07
R303	126390	126421	396992	397023	32	P	-1	4.4e-07
R304	183512	183543	377776	377807	32	P	-1	4.4e-07
R305	286920	286951	286968	286999	32	F	-1	4.4e-07
R306	286920	286951	396944	396975	32	P	-1	4.4e-07
R307	286968	286999	396992	397023	32	P	-1	4.4e-07
R308	296224	296255	418536	418567	32	F	-1	4.4e-07
R309	345918	345949	477299	477330	32	P	-1	4.4e-07
R310	479852	479883	516479	516510	32	F	-1	4.4e-07
R311	78182	78218	86407	86443	37	P	-3	9.4e-07
R312	78182	78218	501387	501423	37	P	-3	9.4e-07
R313	86407	86443	493162	493198	37	P	-3	9.4e-07
R314	493162	493198	501387	501423	37	P	-3	9.4e-07
R315	79915	79945	79985	80015	31	F	-1	1.71e-06
R316	79915	79945	494965	494995	31	F	-1	1.71e-06
R317	79985	80015	494895	494925	31	F	-1	1.71e-06
R318	93208	93238	157482	157512	31	P	-1	1.71e-06
R319	93208	93238	225105	225135	31	P	-1	1.71e-06
R320	93208	93238	438278	438308	31	F	-1	1.71e-06
R321	103379	103409	357083	357113	31	F	-1	1.71e-06
R322	105259	105289	408842	408872	31	F	-1	1.71e-06
R323	129871	129901	536943	536973	31	P	-1	1.71e-06
R324	145939	145969	526344	526374	31	P	-1	1.71e-06
R325	157482	157512	508188	508218	31	P	-1	1.71e-06
R326	200623	200653	389788	389818	31	P	-1	1.71e-06
R327	225105	225135	508188	508218	31	P	-1	1.71e-06
R328	290449	290479	536943	536973	31	P	-1	1.71e-06
R329	393464	393494	536943	536973	31	F	-1	1.71e-06
R330	404892	404922	456136	456166	31	F	-1	1.71e-06
R331	438278	438308	508188	508218	31	F	-1	1.71e-06
R332	449821	449851	526344	526374	31	F	-1	1.71e-06
R333	494895	494925	494965	494995	31	F	-1	1.71e-06
R334	50738	50773	112988	113023	36	F	-3	3.45e-06
R335	183544	183579	381217	381252	36	P	-3	3.45e-06
R336	247864	247899	294481	294516	36	F	-3	3.45e-06
R337	292200	292235	458868	458903	36	F	-3	3.45e-06
R338	247115	247147	260454	260486	33	P	-2	5.45e-06
R339	291593	291625	381200	381232	33	P	-2	5.45e-06
R340	881	910	383402	383431	30	F	-1	6.6e-06
R341	4379	4408	71450	71479	30	F	-1	6.6e-06
R342	4379	4408	486430	486459	30	F	-1	6.6e-06
R343	11834	11863	234886	234915	30	F	-1	6.6e-06
R344	11834	11863	428498	428527	30	P	-1	6.6e-06
R345	21902	21931	24375	24404	30	P	-1	6.6e-06
R346	33740	33769	40666	40695	30	P	-1	6.6e-06
R347	46753	46782	209540	209569	30	F	-1	6.6e-06
R348	50702	50731	324169	324198	30	F	-1	6.6e-06
R349	51725	51754	348945	348974	30	P	-1	6.6e-06
R350	56961	56990	129648	129677	30	P	-1	6.6e-06
R351	56961	56990	290226	290255	30	P	-1	6.6e-06
R352	56961	56990	393688	393717	30	F	-1	6.6e-06
R353	90620	90649	198347	198376	30	P	-1	6.6e-06
R354	144825	144854	206253	206282	30	F	-1	6.6e-06
R355	159334	159363	159447	159476	30	F	-1	6.6e-06
R356	159334	159363	227070	227099	30	F	-1	6.6e-06
R357	159334	159363	436314	436343	30	P	-1	6.6e-06
R358	159447	159476	226957	226986	30	F	-1	6.6e-06
R359	159447	159476	436427	436456	30	P	-1	6.6e-06
R360	198347	198376	505600	505629	30	P	-1	6.6e-06
R361	206253	206282	450936	450965	30	P	-1	6.6e-06
R362	226957	226986	227070	227099	30	F	-1	6.6e-06
R363	226957	226986	436314	436343	30	P	-1	6.6e-06
R364	227070	227099	436427	436456	30	P	-1	6.6e-06
R365	306809	306838	451501	451530	30	F	-1	6.6e-06
R366	314356	314385	343819	343848	30	F	-1	6.6e-06
R367	349475	349504	456972	457001	30	F	-1	6.6e-06
R368	355720	355749	462903	462932	30	P	-1	6.6e-06
R369	436314	436343	436427	436456	30	F	-1	6.6e-06
R370	32533	32567	108757	108791	35	P	-3	1.27e-05
R371	148243	148277	530816	530850	35	F	-3	1.27e-05
R372	204548	204582	348400	348434	35	F	-3	1.27e-05
R373	447513	447547	530816	530850	35	P	-3	1.27e-05
R374	13882	13913	295689	295720	32	P	-2	2.05e-05
R375	14148	14179	295432	295463	32	P	-2	2.05e-05
R376	32028	32059	71152	71183	32	P	-2	2.05e-05
R377	32028	32059	486132	486163	32	P	-2	2.05e-05
R378	63448	63479	255309	255340	32	P	-2	2.05e-05
R379	86795	86826	421202	421233	32	P	-2	2.05e-05
R380	159860	159891	470390	470421	32	P	-2	2.05e-05
R381	227483	227514	470390	470421	32	P	-2	2.05e-05
R382	291220	291251	326467	326498	32	P	-2	2.05e-05
R383	326467	326498	392692	392723	32	F	-2	2.05e-05
R384	355612	355643	461025	461056	32	P	-2	2.05e-05
R385	369047	369078	369047	369078	32	P	-2	2.05e-05
R386	421202	421233	501775	501806	32	P	-2	2.05e-05
R387	435899	435930	470390	470421	32	F	-2	2.05e-05
R388	60723	60756	302423	302456	34	F	-3	4.63e-05
R389	72836	72869	529599	529632	34	P	-3	4.63e-05
R390	149067	149100	340856	340889	34	P	-3	4.63e-05
R391	170623	170656	545106	545139	34	P	-3	4.63e-05
R392	340856	340889	446690	446723	34	F	-3	4.63e-05
R393	387373	387406	391617	391650	34	F	-3	4.63e-05
R394	487816	487849	529599	529632	34	P	-3	4.63e-05
R395	1358	1388	465740	465770	31	P	-2	7.68e-05
R396	69857	69887	291751	291781	31	P	-2	7.68e-05
R397	69931	69961	291751	291781	31	P	-2	7.68e-05
R398	70028	70058	322845	322875	31	F	-2	7.68e-05
R399	70036	70066	426686	426716	31	F	-2	7.68e-05
R400	84298	84328	276968	276998	31	F	-2	7.68e-05
R401	87389	87419	166473	166503	31	F	-2	7.68e-05
R402	166473	166503	502369	502399	31	F	-2	7.68e-05
R403	200175	200205	234119	234149	31	F	-2	7.68e-05
R404	200175	200205	429264	429294	31	P	-2	7.68e-05
R405	202899	202929	202956	202986	31	F	-2	7.68e-05
R406	237874	237904	316337	316367	31	F	-2	7.68e-05
R407	244145	244175	534213	534243	31	P	-2	7.68e-05
R408	249454	249484	357991	358021	31	F	-2	7.68e-05
R409	256451	256481	412059	412089	31	F	-2	7.68e-05
R410	276968	276998	499278	499308	31	F	-2	7.68e-05
R411	291751	291781	426810	426840	31	P	-2	7.68e-05
R412	291751	291781	484837	484867	31	P	-2	7.68e-05
R413	291751	291781	484911	484941	31	P	-2	7.68e-05
R414	322845	322875	485008	485038	31	F	-2	7.68e-05
R415	426686	426716	485016	485046	31	F	-2	7.68e-05
R416	48444	48476	400628	400660	33	P	-3	0.000169
R417	297409	297441	385824	385856	33	P	-3	0.000169
R418	850	879	383366	383395	30	F	-2	0.000287
R419	9801	9830	98522	98551	30	P	-2	0.000287
R420	14411	14440	273706	273735	30	F	-2	0.000287
R421	16631	16660	219346	219375	30	F	-2	0.000287
R422	29779	29808	348455	348484	30	P	-2	0.000287
R423	45931	45960	47684	47713	30	F	-2	0.000287
R424	52207	52236	276954	276983	30	P	-2	0.000287
R425	76411	76440	237373	237402	30	P	-2	0.000287
R426	84351	84380	532116	532145	30	P	-2	0.000287
R427	85748	85777	270946	270975	30	P	-2	0.000287
R428	102664	102693	259635	259664	30	P	-2	0.000287
R429	128869	128898	275804	275833	30	P	-2	0.000287
R430	167697	167726	313512	313541	30	F	-2	0.000287
R431	196387	196416	462583	462612	30	P	-2	0.000287
R432	230749	230778	273839	273868	30	P	-2	0.000287
R433	237344	237373	237374	237403	30	F	-2	0.000287
R434	237374	237403	491390	491419	30	P	-2	0.000287
R435	270947	270976	500727	500756	30	P	-2	0.000287
R436	273555	273584	295351	295380	30	P	-2	0.000287
R437	273840	273869	432636	432665	30	F	-2	0.000287
R438	275804	275833	289447	289476	30	P	-2	0.000287
R439	275804	275833	394467	394496	30	F	-2	0.000287
R440	275916	275945	388735	388764	30	F	-2	0.000287
R441	294648	294677	373379	373408	30	F	-2	0.000287
R442	295351	295380	517572	517601	30	P	-2	0.000287
R443	305304	305333	506078	506107	30	P	-2	0.000287
R444	336167	336196	467550	467579	30	P	-2	0.000287
R445	339290	339319	518625	518654	30	P	-2	0.000287
R446	406598	406627	408522	408551	30	F	-2	0.000287
R447	499331	499360	532116	532145	30	P	-2	0.000287
R448	14045	14076	295535	295566	32	P	-3	0.000614
R449	60786	60817	278090	278121	32	F	-3	0.000614
R450	71896	71927	457080	457111	32	P	-3	0.000614
R451	82675	82706	524593	524624	32	F	-3	0.000614
R452	108715	108746	461132	461163	32	P	-3	0.000614
R453	182640	182671	471305	471336	32	F	-3	0.000614
R454	209170	209201	456828	456859	32	P	-3	0.000614
R455	457080	457111	486876	486907	32	P	-3	0.000614
R456	497655	497686	524593	524624	32	F	-3	0.000614
R457	8616	8646	247937	247967	31	P	-3	0.00223
R458	14232	14262	315268	315298	31	F	-3	0.00223
R459	26427	26457	423620	423650	31	P	-3	0.00223
R460	52460	52490	164955	164985	31	P	-3	0.00223
R461	73683	73713	160444	160474	31	F	-3	0.00223
R462	73683	73713	228067	228097	31	F	-3	0.00223
R463	73683	73713	435316	435346	31	P	-3	0.00223
R464	80510	80540	138629	138659	31	P	-3	0.00223
R465	104730	104760	465135	465165	31	F	-3	0.00223
R466	131185	131215	191801	191831	31	P	-3	0.00223
R467	138629	138659	495490	495520	31	P	-3	0.00223
R468	160355	160385	474104	474134	31	F	-3	0.00223
R469	160444	160474	488663	488693	31	F	-3	0.00223
R470	174644	174674	297409	297439	31	F	-3	0.00223
R471	197895	197925	332557	332587	31	F	-3	0.00223
R472	199288	199318	262858	262888	31	F	-3	0.00223
R473	227978	228008	474104	474134	31	F	-3	0.00223
R474	228067	228097	488663	488693	31	F	-3	0.00223
R475	310086	310116	310190	310220	31	F	-3	0.00223
R476	373190	373220	385589	385619	31	P	-3	0.00223
R477	435316	435346	488663	488693	31	P	-3	0.00223
R478	435405	435435	474104	474134	31	P	-3	0.00223
R479	30896	30925	464176	464205	30	P	-3	0.00804
R480	33650	33679	457758	457787	30	P	-3	0.00804
R481	48760	48789	377808	377837	30	F	-3	0.00804
R482	53565	53594	107428	107457	30	P	-3	0.00804
R483	55273	55302	186298	186327	30	P	-3	0.00804
R484	71945	71974	194354	194383	30	F	-3	0.00804
R485	81080	81109	310671	310700	30	P	-3	0.00804
R486	85528	85557	270775	270804	30	F	-3	0.00804
R487	87679	87708	87729	87758	30	F	-3	0.00804
R488	87679	87708	502709	502738	30	F	-3	0.00804
R489	87729	87758	502659	502688	30	F	-3	0.00804
R490	91151	91180	305251	305280	30	P	-3	0.00804
R491	99514	99543	99547	99576	30	F	-3	0.00804
R492	102252	102281	318151	318180	30	F	-3	0.00804
R493	107283	107312	324335	324364	30	P	-3	0.00804
R494	134607	134636	134695	134724	30	F	-3	0.00804
R495	160199	160228	425413	425442	30	F	-3	0.00804
R496	167394	167423	325297	325326	30	P	-3	0.00804
R497	182521	182550	291751	291780	30	F	-3	0.00804
R498	194354	194383	291751	291780	30	F	-3	0.00804
R499	194354	194383	486925	486954	30	F	-3	0.00804
R500	227822	227851	425413	425442	30	F	-3	0.00804
R501	232832	232861	318866	318895	30	F	-3	0.00804
R502	234814	234843	324335	324364	30	P	-3	0.00804
R503	258666	258695	403890	403919	30	P	-3	0.00804
R504	267341	267370	295786	295815	30	F	-3	0.00804
R505	270112	270141	545791	545820	30	P	-3	0.00804
R506	270775	270804	500508	500537	30	F	-3	0.00804
R507	273555	273584	333742	333771	30	P	-3	0.00804
R508	291601	291630	381195	381224	30	P	-3	0.00804
R509	310675	310704	496056	496085	30	P	-3	0.00804
R510	318866	318895	430552	430581	30	P	-3	0.00804
R511	324336	324365	428571	428600	30	F	-3	0.00804
R512	326336	326365	409115	409144	30	P	-3	0.00804
R513	332282	332311	369123	369152	30	F	-3	0.00804
R514	333742	333771	517572	517601	30	P	-3	0.00804
R515	340986	341015	508693	508722	30	P	-3	0.00804
R516	343815	343844	349469	349498	30	F	-3	0.00804
R517	371852	371881	386165	386194	30	P	-3	0.00804
R518	407511	407540	407742	407771	30	F	-3	0.00804
R519	425413	425442	435562	435591	30	P	-3	0.00804
R520	502659	502688	502709	502738	30	F	-3	0.00804
*) F: forward repeats; P: palindromic repeats; R: reverse repeats

## Sheet: S7_mt_cpl_homology
Qing Liu et al. Mitochondrial genome of the diploid oat Avena longiglumis. Supplementary tables S1-S10.
Table S7. The homologous DNA fragment identified among the mitochondrial genome and plastome of A. longiglumis.
Number	Mitochondrial genome	% Identity	Alignment Length	Mis-matches	Gap Openings	Alignment start (chloroplast genome)	Alignment end (chloroplast genome)	Alignment start (mitochondrial genome)	Alignment end (mitochondrial genome)	E-value	Bit Score	MTPT annotation
MTPT1	mtDNA	100	39	0	0	84788	84826	333344	333382	7.13e-12	73.1	IGS (trnL-CAA,ndhB)
	mtDNA	100	39	0	0	129873	129911	333382	333344	7.13e-12	73.1	IGS (ndhB,trnL-CAA)
MTPT2	mtDNA	99.099	111	1	0	55143	55253	112	2	3.14e-50	200	IGS (rbcL,psaI)
	mtDNA	99.099	111	1	0	81522	81632	2	112	3.14e-50	200	Partial (rpl23)
	mtDNA	99.099	111	1	0	133182	133292	112	2	3.14e-50	200	Partial (rpl23)
MTPT3	mtDNA	98.837	86	1	0	98827	98912	190724	190639	2.48e-36	154	Complete (trnN-GUU)
	mtDNA	98.837	86	1	0	115787	115872	190639	190724	2.48e-36	154	Complete (trnN-GUU)
MTPT4	mtDNA	98.462	130	2	0	89006	89135	546086	545957	4e-59	230	IGS (rps7,trnV-GAC)
	mtDNA	98.462	130	2	0	125564	125693	545957	546086	4e-59	230	IGS (trnV-GAC,rps7)
MTPT5	mtDNA	98.326	1971	19	5	79560	81520	546479	548445	0	3445	Partial (rps19,rpl23)，Complete (rpl2,trnH-GUG)
	mtDNA	98.326	1971	19	5	133294	135254	548445	546479	0	3445	Partial (rps19,rpl23)，Complete (rpl2,trnH-GUG)
MTPT6	mtDNA	95	60	1	1	84681	84740	333271	333328	5.48e-18	93.5	IGS (trnL-CAA,ndhB)
	mtDNA	95	60	1	1	129959	130018	333328	333271	5.48e-18	93.5	IGS (ndhB,trnL-CAA)
MTPT7	mtDNA	93.654	457	15	7	83993	84443	469090	468642	0	671	IGS (ycf2,trnL-CAA)
	mtDNA	93.654	457	15	7	130256	130706	468642	469090	0	671	IGS (trnL-CAA,trnI-CAU)
MTPT8	mtDNA	93.506	77	4	1	50376	50451	244683	244759	4.2e-24	113	Complete (trnM-CAU)
MTPT9	mtDNA	93.506	77	4	1	89520	89595	545955	545879	4.2e-24	113	IGS (rps7,trnV-GAC)
	mtDNA	93.506	77	4	1	125104	125179	545879	545955	4.2e-24	113	IGS (trnV-GAC,rps7)
MTPT10	mtDNA	91.346	104	4	5	34223	34322	148219	148321	2.49e-31	137	Partial (atpA)
	mtDNA	91.346	104	4	5	34223	34322	447573	447471	2.49e-31	137	Partial (atpA)
MTPT11	mtDNA	90.598	117	8	1	17312	17428	153379	153266	8.91e-36	152	Complete (trnC-GCA)
	mtDNA	90.598	117	8	1	17312	17428	442413	442526	8.91e-36	152	Complete (trnC-GCA)
MTPT12	mtDNA	90.244	123	10	2	83038	83160	21378	21258	5.32e-38	159	IGS (ycf2,trnL-CAA)
	mtDNA	90.244	123	10	2	131539	131661	21258	21378	5.32e-38	159	IGS (trnL-CAA,trnI-CAU)
MTPT13	mtDNA	89.362	188	8	5	9160	9343	252386	252565	5.17e-58	226	Partial (psbD)
MTPT14	mtDNA	89.123	901	59	13	47336	48228	475080	475949	0	1085	Partial (ndhJ,ndhK)
MTPT15	mtDNA	88.816	304	18	5	33301	33604	160603	160890	4.89e-98	359	Partial (ndhA)
	mtDNA	88.816	304	18	5	33301	33604	228226	228513	4.89e-98	359	Partial (ndhA)
	mtDNA	88.816	304	18	5	33301	33604	435189	434902	4.89e-98	359	Partial (ndhA)
MTPT16	mtDNA	88.71	124	11	3	62865	62987	353049	352928	1.15e-34	148	Complete (trnW-CCA)
MTPT17	mtDNA	88.71	310	23	6	111015	111322	180450	180749	8.13e-101	368	Partial (ndhA)
MTPT18	mtDNA	88.298	188	17	3	43268	43455	306466	306648	2.41e-56	220	Complete (trnS-GGA)
MTPT19	mtDNA	86.756	1125	90	32	46179	47293	474012	475087	0	1197	Complete (trnF-GAA)，Partial (ndhJ)
MTPT20	mtDNA	86.134	238	22	6	63114	63351	352804	352578	3.97e-64	246	Complete (trnP-UGG)
MTPT21	mtDNA	81.818	220	14	11	110783	111001	18549	18743	1.48e-38	161	Partial (ndhA)
MTPT22	mtDNA	80.605	397	49	13	76007	76393	361629	361251	1.09e-74	281	Partial (rpl14)

## Sheet: S8_BlastNgenes
Qing Liu et al. Mitochondrial genome of the diploid oat Avena longiglumis. Supplementary tables S1-S10.
Table S8. The blastn results among the mitogenome (Query) and nuclear genome (Subject) of A. longiglumis.
Note. There are three set of nuclear genomes. The first one was assemble by Kamal et al. [13] with accession number of OU342747.1 to OU342753.1. The Second one was aeembled by Peng et al. [12] with accession number of CM042677.1.1 to CM042683.1.1. The last one was assembled by Liu et al. [14], it could be download on figshare (https://doi.org/10.6084/m9.figshare.21433308). In our assembly, there …
Mitogenome	Nuclear genome	Identity (%)	Alignment Length (bp)	Mis-matches	Gap Opens	Q. Start	Q. End	S. Start	S. End	E-value	Bit Score
OQ450323	OU342750.1/chromosome 4A	99.958	81696	8	4	427739	509425	167708457	167790135	0	150700
OQ450323	OU342750.1/chromosome 4A	99.947	74783	19	2	284440	359201	167947714	168022496	0	137900
OQ450323	OU342750.1/chromosome 4A	99.961	64245	7	3	19967	84203	168113483	168049249	0	118500
OQ450323	OU342750.1/chromosome 4A	99.991	34699	3	0	364219	398917	168159295	168124597	0	64061
OQ450323	OU342750.1/chromosome 4A	99.994	34439	2	0	364219	398657	167642899	167677337	0	63586
OQ450323	OU342750.1/chromosome 4A	99.954	34432	7	1	239304	273735	167794063	167828485	0	63487
OQ450323	OU342750.1/chromosome 4A	99.888	31305	7	2	517141	548445	167827874	167859150	0	57590
OQ450323	OU342750.1/chromosome 4A	99.92	30077	6	3	64377	94445	167760069	167790135	0	55393
OQ450323	OU342750.1/chromosome 4A	99.98	29557	6	0	131375	160931	167880764	167910320	0	54549
OQ450323	OU342750.1/chromosome 4A	99.949	29561	6	8	131375	160931	167587608	167617163	0	54497
OQ450323	OU342750.1/chromosome 4A	99.647	28647	62	16	398619	427255	167677889	167706506	0	52305
OQ450323	OU342750.1/chromosome 4A	99.644	28650	63	16	398619	427258	167948010	167919390	0	52305
OQ450323	OU342750.1/chromosome 4A	99.926	25549	8	8	333657	359201	167580345	167554804	0	47064
OQ450323	OU342750.1/chromosome 4A	99.878	24637	17	10	426799	451433	167625220	167600595	0	45317
OQ450323	OU342750.1/chromosome 4A	99.962	23695	7	2	427739	451433	167917442	167893750	0	43705
OQ450323	OU342750.1/chromosome 4A	99.53	21892	52	19	185421	207294	34539963	34518105	0	39809
OQ450323	OU342750.1/chromosome 4A	99.889	19835	4	3	479358	499183	168069074	168049249	0	36490
OQ450323	OU342750.1/chromosome 4A	99.944	19481	6	3	1	19481	167859151	167878626	0	35909
OQ450323	OU342750.1/chromosome 4A	99.482	18530	77	12	178816	197334	409219928	409201407	0	33669
OQ450323	OU342750.1/chromosome 4A	97.874	18293	293	27	144915	163156	73446886	73428639	0	31538
OQ450323	OU342750.1/chromosome 4A	99.905	16921	11	2	221163	238078	167722970	167706050	0	31154
OQ450323	OU342750.1/chromosome 4A	99.917	16915	9	2	221163	238072	167902929	167919843	0	31154
OQ450323	OU342750.1/chromosome 4A	99.958	16573	5	2	144361	160931	167732151	167715579	0	30565
OQ450323	OU342750.1/chromosome 4A	99.819	16552	15	11	426793	443342	168176969	168193507	0	30385
OQ450323	OU342750.1/chromosome 4A	99.497	15720	16	57	341525	357221	167528885	167544564	0	28533
OQ450323	OU342750.1/chromosome 4A	97.95	16050	254	23	434861	450877	73430879	73446886	0	27747
OQ450323	OU342750.1/chromosome 4A	98.015	15669	250	32	457211	472847	73479131	73463492	0	27156
OQ450323	OU342750.1/chromosome 4A	99.912	14695	11	2	372370	387063	397642929	397657622	0	27063
OQ450323	OU342750.1/chromosome 4A	99.986	14514	2	0	221163	235676	167609772	167624285	0	26792
OQ450323	OU342750.1/chromosome 4A	99.952	14514	2	5	221163	235676	168192418	168177910	0	26759
OQ450323	OU342750.1/chromosome 4A	98.101	12744	220	11	517141	529880	73381409	73394134	0	22173
OQ450323	OU342750.1/chromosome 4A	99.956	11360	5	0	101053	112412	168035201	168023842	0	20951
OQ450323	OU342750.1/chromosome 4A	97.725	11602	183	21	149354	160933	73361954	73373496	0	19887
OQ450323	OU342750.1/chromosome 4A	97.724	11600	183	21	434861	446438	73373494	73361954	0	19883
OQ450323	OU342750.1/chromosome 4A	96.565	11906	363	16	400443	412338	193522437	193534306	0	19679
OQ450323	OU342750.1/chromosome 4A	99.98	9945	2	0	112832	122776	168113469	168123413	0	18354
OQ450323	OU342750.1/chromosome 4A	99.717	9552	15	4	178658	188208	325436934	325427394	0	17479
OQ450323	OU342750.1/chromosome 4A	99.934	9033	5	1	103380	112412	167544427	167553458	0	16646
OQ450323	OU342750.1/chromosome 4A	96.141	10131	321	24	390352	400448	193504646	193514740	0	16478
OQ450323	OU342750.1/chromosome 4A	99.882	8484	1	8	152450	160931	168193507	168185031	0	15603
OQ450323	OU342750.1/chromosome 4A	95.873	8723	327	19	380671	389380	193495946	193504648	0	14083
OQ450323	OU342750.1/chromosome 4A	97.909	7937	141	11	103209	111145	73381423	73373512	0	13714
OQ450323	OU342750.1/chromosome 4A	97.757	7489	158	5	340307	347792	73417240	73424721	0	12890
OQ450323	OU342750.1/chromosome 4A	99.828	6983	10	2	284440	291422	167678185	167671205	0	12827
OQ450323	OU342750.1/chromosome 4A	97.3	7518	161	13	449711	457211	73486657	73479165	0	12720
OQ450323	OU342750.1/chromosome 4A	97.653	7413	137	10	221163	228554	73438275	73430879	0	12691
OQ450323	OU342750.1/chromosome 4A	97.599	7414	123	13	221163	228554	73366114	73373494	0	12654
OQ450323	OU342750.1/chromosome 4A	99.849	6638	5	3	12844	19481	168045762	168039130	0	12198
OQ450323	OU342750.1/chromosome 4A	99.838	6184	10	0	123862	130045	167678185	167672002	0	11365
OQ450323	OU342750.1/chromosome 4A	99.838	6184	10	0	123862	130045	167947714	167953897	0	11365
OQ450323	OU342750.1/chromosome 4A	100	6128	0	0	392530	398657	167954689	167948562	0	11317
OQ450323	OU342750.1/chromosome 4A	100	6128	0	0	285288	291415	168124857	168130984	0	11317
OQ450323	OU342750.1/chromosome 4A	99.168	6013	50	0	3806	9818	236222504	236216492	0	10828
OQ450323	OU342750.1/chromosome 4A	96.444	6159	198	13	7823	13981	193547134	193540997	0	10141
OQ450323	OU342750.1/chromosome 4A	96.364	6161	177	17	285288	291422	193512942	193506803	0	10093
OQ450323	OU342750.1/chromosome 4A	100	5336	0	0	124710	130045	168124857	168130192	0	9854
OQ450323	OU342750.1/chromosome 4A	97.353	5780	104	12	19512	25269	73399929	73394177	0	9780
OQ450323	OU342750.1/chromosome 4A	99.638	5250	8	9	14234	19481	167580231	167585471	0	9579
OQ450323	OU342750.1/chromosome 4A	99.824	5112	8	1	14370	19481	325447652	325442542	0	9389
OQ450323	OU342750.1/chromosome 4A	96.349	5670	196	9	374912	380579	193490290	193495950	0	9313
OQ450323	OU342750.1/chromosome 4A	96.661	5481	156	11	273972	279451	193540409	193534955	0	9082
OQ450323	OU342750.1/chromosome 4A	96.195	5362	160	14	124710	130045	193512942	193507599	0	8732
OQ450323	OU342750.1/chromosome 4A	98.609	4528	62	1	409612	414139	223588447	223583921	0	8011
OQ450323	OU342750.1/chromosome 4A	99.231	4031	28	3	80025	84055	236249876	236253903	0	7269
OQ450323	OU342750.1/chromosome 4A	99.231	4031	28	3	495005	499035	236249876	236253903	0	7269
OQ450323	OU342750.1/chromosome 4A	98.27	3931	54	5	163383	167312	73428639	73424722	0	6870
OQ450323	OU342750.1/chromosome 4A	97.915	3980	59	3	291406	295385	73402340	73406295	0	6868
OQ450323	OU342750.1/chromosome 4A	95.869	4067	133	15	243165	247214	392148429	392152477	0	6547
OQ450323	OU342750.1/chromosome 4A	97.767	3404	55	5	333703	337097	73406222	73409613	0	5845
OQ450323	OU342750.1/chromosome 4A	94.886	3735	171	8	368102	371836	193483825	193487539	0	5821
OQ450323	OU342750.1/chromosome 4A	99.55	3111	1	2	361131	364228	167626008	167629118	0	5655
OQ450323	OU342750.1/chromosome 4A	99.55	3109	0	3	361134	364228	168176184	168173076	0	5651
OQ450323	OU342750.1/chromosome 4A	96.091	2686	101	3	371893	374578	193487538	193490219	0	4375
OQ450323	OU342750.1/chromosome 4A	98.396	2369	16	3	469278	471646	236236462	236234116	0	4145
OQ450323	OU342750.1/chromosome 4A	99.954	2167	1	0	281188	283354	168121247	168123413	0	3997
OQ450323	OU342750.1/chromosome 4A	95.073	2537	90	13	202275	204799	439935452	439937965	0	3960
OQ450323	OU342750.1/chromosome 4A	98.901	2001	17	5	455809	457808	236256326	236254330	0	3568
OQ450323	OU342750.1/chromosome 4A	97.835	1940	31	4	446634	448573	73498373	73496445	0	3339
OQ450323	OU342750.1/chromosome 4A	97.835	1940	31	4	147219	149158	73496445	73498373	0	3339
OQ450323	OU342750.1/chromosome 4A	97.704	1829	19	6	454245	456053	236268437	236270262	0	3123
OQ450323	OU342750.1/chromosome 4A	94.99	1936	75	11	22673	24601	434384905	434382985	0	3018
OQ450323	OU342750.1/chromosome 4A	99.099	1664	10	1	185431	187094	236229505	236227847	0	2985
OQ450323	OU342750.1/chromosome 4A	99.444	1619	5	2	151165	152781	236260456	236258840	0	2937
OQ450323	OU342750.1/chromosome 4A	99.444	1619	5	2	443011	444627	236258840	236260456	0	2937
OQ450323	OU342750.1/chromosome 4A	96.866	1723	36	7	144361	146081	73484951	73486657	0	2867
OQ450323	OU342750.1/chromosome 4A	99.741	1547	4	0	142840	144386	325438473	325436927	0	2835
OQ450323	OU342750.1/chromosome 4A	94.796	1787	68	8	241381	243167	392143740	392145501	0	2761
OQ450323	OU342750.1/chromosome 4A	98.154	1517	27	1	337149	338665	73409612	73411127	0	2645
OQ450323	OU342750.1/chromosome 4A	91.003	1934	165	6	391079	393010	331838048	331839974	0	2599
OQ450323	OU342750.1/chromosome 4A	90.801	1935	169	6	391079	393010	331800173	331802101	0	2579
OQ450323	OU342750.1/chromosome 4A	99.277	1384	9	1	374341	375724	236266785	236265403	0	2499
OQ450323	OU342750.1/chromosome 4A	98.495	1395	10	3	78648	80032	236238921	236240314	0	2449
OQ450323	OU342750.1/chromosome 4A	98.495	1395	10	3	493628	495012	236238921	236240314	0	2449
OQ450323	OU342750.1/chromosome 4A	98.904	1369	7	6	122798	124158	168123527	168124895	0	2438
OQ450323	OU342750.1/chromosome 4A	98.904	1369	7	6	283376	284736	168123527	168124895	0	2438
OQ450323	OU342750.1/chromosome 4A	98.138	1343	25	0	510595	511937	73462150	73463492	0	2342
OQ450323	OU342750.1/chromosome 4A	99.423	1214	6	1	391928	393140	236262479	236261266	0	2202
OQ450323	OU342750.1/chromosome 4A	99.246	1194	9	0	7616	8809	236231767	236230574	0	2156
OQ450323	OU342750.1/chromosome 4A	96.892	1287	36	3	471504	472790	9788744	9787462	0	2152
OQ450323	OU342750.1/chromosome 4A	98.657	1117	13	2	101090	102205	73401291	73400176	0	1978
OQ450323	OU342750.1/chromosome 4A	99.042	1044	9	1	61012	62055	236232802	236231760	0	1871
OQ450323	OU342750.1/chromosome 4A	99.306	1008	7	0	223705	224712	236227824	236226817	0	1823
OQ450323	OU342750.1/chromosome 4A	99.306	1008	7	0	156082	157089	236227824	236226817	0	1823
OQ450323	OU342750.1/chromosome 4A	99.306	1008	7	0	438703	439710	236226817	236227824	0	1823
OQ450323	OU342750.1/chromosome 4A	93.032	1263	62	15	237624	238870	167624766	167626018	0	1821
OQ450323	OU342750.1/chromosome 4A	93.095	1260	61	15	237627	238870	168177426	168176177	0	1821
OQ450323	OU342750.1/chromosome 4A	98.346	1028	17	0	102196	103223	73447817	73448844	0	1805
OQ450323	OU342747.1/chromosome 1A	99.979	75015	3	1	153540	228554	79599956	79524955	0	138400
OQ450323	OU342747.1/chromosome 1A	99.802	42005	53	9	153540	195536	79532346	79490364	0	77082
OQ450323	OU342747.1/chromosome 1A	98.952	31593	279	20	29967	61550	285820834	285852383	0	56460
OQ450323	OU342747.1/chromosome 1A	99.027	27332	203	30	153540	180841	79643269	79615971	0	48941
OQ450323	OU342747.1/chromosome 1A	99.108	24766	194	19	221997	246760	79450256	79474996	0	44485
OQ450323	OU342747.1/chromosome 1A	99.957	23312	3	7	205244	228554	79615870	79592565	0	42987
OQ450323	OU342747.1/chromosome 1A	98.849	23900	221	22	427739	451630	285982872	286006725	0	42562
OQ450323	OU342747.1/chromosome 1A	98.401	24079	343	22	167132	191209	352083234	352107271	0	42294
OQ450323	OU342747.1/chromosome 1A	99.202	19435	122	13	209148	228554	79655289	79635860	0	35000
OQ450323	OU342747.1/chromosome 1A	99.144	17283	140	7	527516	544797	285954494	285937219	0	31089
OQ450323	OU342747.1/chromosome 1A	98.86	16580	159	15	144361	160931	286006528	285989970	0	29543
OQ450323	OU342747.1/chromosome 1A	98.78	15907	150	17	221163	237067	285997346	285981482	0	28260
OQ450323	OU342747.1/chromosome 1A	99.547	14119	54	7	453655	467766	61061923	61047808	0	25710
OQ450323	OU342747.1/chromosome 1A	99.778	13978	26	4	335831	349808	341453466	341439494	0	25636
OQ450323	OU342747.1/chromosome 1A	98.003	14472	210	21	191876	206335	352107680	352122084	0	25050
OQ450323	OU342747.1/chromosome 1A	98.369	14101	213	8	341222	355314	352040533	352026442	0	24749
OQ450323	OU342747.1/chromosome 1A	99.057	13681	117	11	427739	441418	79463925	79450256	0	24539
OQ450323	OU342747.1/chromosome 1A	99.209	11503	80	7	347706	359201	285795339	285806837	0	20727
OQ450323	OU342747.1/chromosome 1A	99.002	10223	85	9	197371	207587	79490368	79480157	0	18297
OQ450323	OU342747.1/chromosome 1A	99.161	8696	69	3	61546	70241	285864454	285873145	0	15651
OQ450323	OU342747.1/chromosome 1A	99.359	8428	35	1	293581	301989	408096725	408105152	0	15247
OQ450323	OU342747.1/chromosome 1A	99.062	7678	71	1	326354	334031	285755251	285762927	0	13778
OQ450323	OU342747.1/chromosome 1A	93.851	9124	469	49	384227	393323	157769613	157760555	0	13657
OQ450323	OU342747.1/chromosome 1A	100	7392	0	0	434861	442252	79524955	79532346	0	13651
OQ450323	OU342747.1/chromosome 1A	100	7392	0	0	434861	442252	79592565	79599956	0	13651
OQ450323	OU342747.1/chromosome 1A	98.961	7412	55	4	434861	442252	79635860	79643269	0	13241
OQ450323	OU342747.1/chromosome 1A	99.131	6559	51	5	154374	160931	79450256	79456809	0	11791
OQ450323	OU342747.1/chromosome 1A	99.775	6221	7	1	273556	279776	59400076	59406289	0	11404
OQ450323	OU342747.1/chromosome 1A	99.804	6130	11	1	8225	14353	59394062	59400191	0	11252
OQ450323	OU342747.1/chromosome 1A	94.787	6982	293	26	295310	302264	152057582	152064519	0	10811
OQ450323	OU342747.1/chromosome 1A	96.121	6523	218	15	522181	528692	152040499	152034001	0	10611
OQ450323	OU342747.1/chromosome 1A	99.146	5855	47	2	479367	485221	285867294	285873145	0	10532
OQ450323	OU342747.1/chromosome 1A	99.456	5695	24	2	202515	208209	408068289	408073976	0	10338
OQ450323	OU342747.1/chromosome 1A	97.122	5977	141	11	378343	384315	338565870	338571819	0	10056
OQ450323	OU342747.1/chromosome 1A	99.263	5563	40	1	106850	112412	285820835	285815274	0	10045
OQ450323	OU342747.1/chromosome 1A	99.109	5502	47	1	342210	347711	285779920	285785419	0	9888
OQ450323	OU342747.1/chromosome 1A	98.347	5626	86	4	331337	336962	352069179	352063561	0	9867
OQ450323	OU342747.1/chromosome 1A	99.227	5172	36	3	246796	251967	79474991	79480158	0	9326
OQ450323	OU342747.1/chromosome 1A	99.523	5036	14	3	36621	41654	408066228	408061201	0	9158
OQ450323	OU342747.1/chromosome 1A	98.557	4989	58	6	326353	331340	352082172	352077197	0	8802
OQ450323	OU342747.1/chromosome 1A	99.112	4841	35	4	334026	338865	285767415	285772248	0	8695
OQ450323	OU342747.1/chromosome 1A	99.139	4298	32	3	6945	11242	79444726	79449018	0	7727
OQ450323	OU342747.1/chromosome 1A	97.483	4449	94	7	373879	378319	338561437	338565875	0	7579
OQ450323	OU342747.1/chromosome 1A	98.598	4280	50	2	336957	341227	352048872	352044594	0	7563
OQ450323	OU342747.1/chromosome 1A	94.406	4934	228	18	328533	333456	157715622	157720517	0	7539
OQ450323	OU342747.1/chromosome 1A	99.751	4019	10	0	134136	138154	491633802	491637820	0	7367
OQ450323	OU342747.1/chromosome 1A	99.254	3885	28	1	108528	112412	285812056	285808173	0	7012
OQ450323	OU342747.1/chromosome 1A	99.689	3539	9	1	41745	45281	408061189	408057651	0	6473
OQ450323	OU342747.1/chromosome 1A	99.614	3370	12	1	19967	23336	408035558	408038926	0	6150
OQ450323	OU342747.1/chromosome 1A	99.726	3280	9	0	112832	116111	408035572	408032293	0	6008
OQ450323	OU342747.1/chromosome 1A	94.466	3867	202	9	193921	197784	157557092	157560949	0	5945
OQ450323	OU342747.1/chromosome 1A	93.992	3895	191	13	258614	262498	157756497	157760358	0	5856
OQ450323	OU342747.1/chromosome 1A	98.575	3298	21	2	338861	342158	285776651	285779922	0	5806
OQ450323	OU342747.1/chromosome 1A	96.17	3316	111	4	174494	177796	48173322	48170010	0	5406
OQ450323	OU342747.1/chromosome 1A	99.723	2889	8	0	512096	514984	59394083	59391195	0	5291
OQ450323	OU342747.1/chromosome 1A	94.441	3274	150	16	380960	384232	157779201	157775959	0	5009
OQ450323	OU342747.1/chromosome 1A	95.919	2818	90	7	517599	520414	152057632	152054838	0	4543
OQ450323	OU342747.1/chromosome 1A	93.282	3007	157	15	544402	547402	206082345	206085312	0	4392
OQ450323	OU342747.1/chromosome 1A	94.181	2681	124	11	328533	331204	157712032	157714689	0	4058
OQ450323	OU342747.1/chromosome 1A	94.032	2681	128	7	328533	331204	157683379	157686036	0	4036
OQ450323	OU342747.1/chromosome 1A	93.99	2679	129	7	328533	331202	157708444	157711099	0	4026
OQ450323	OU342747.1/chromosome 1A	93.92	2681	131	7	328533	331204	157701264	157703921	0	4019
OQ450323	OU342747.1/chromosome 1A	93.771	2681	134	11	328533	331204	157697652	157700308	0	3995
OQ450323	OU342747.1/chromosome 1A	93.771	2681	134	7	328533	331204	157704859	157707515	0	3995
OQ450323	OU342747.1/chromosome 1A	96.735	2389	71	3	171539	173927	48197827	48195446	0	3973
OQ450323	OU342747.1/chromosome 1A	94.152	2599	116	7	378369	380963	157787239	157784673	0	3925
OQ450323	OU342747.1/chromosome 1A	93.249	2681	146	9	328533	331203	157690526	157693181	0	3916
OQ450323	OU342747.1/chromosome 1A	94.6	2537	116	8	336378	338904	157747892	157750417	0	3906
OQ450323	OU342747.1/chromosome 1A	95.578	2284	94	6	333452	335734	157745419	157747696	0	3651
OQ450323	OU342747.1/chromosome 1A	92.913	2413	126	21	32257	34654	478645196	478642814	0	3467
OQ450323	OU342747.1/chromosome 1A	99.205	1887	13	1	357317	359201	285812052	285813938	0	3400
OQ450323	OU342747.1/chromosome 1A	94.202	2087	88	6	328533	330619	157694105	157696158	0	3153
OQ450323	OU342747.1/chromosome 1A	99.304	1580	11	0	132525	134104	491632225	491633804	0	2857
OQ450323	OU342747.1/chromosome 1A	98.079	1614	30	1	207068	208680	352201240	352202853	0	2808
OQ450323	OU342747.1/chromosome 1A	96.166	1643	61	2	520544	522185	152054840	152053199	0	2684
OQ450323	OU342747.1/chromosome 1A	95.633	1580	63	4	542828	544407	206077246	206078819	0	2531
OQ450323	OU342747.1/chromosome 1A	95.803	1501	61	2	544097	545597	206068903	206067405	0	2422
OQ450323	OU342747.1/chromosome 1A	96.994	1364	40	1	7824	9187	152100583	152101945	0	2290
OQ450323	OU342747.1/chromosome 1A	99.131	1266	11	0	393155	394420	99852071	99850806	0	2278
OQ450323	OU342747.1/chromosome 1A	99.131	1266	11	0	289525	290790	99850806	99852071	0	2278
OQ450323	OU342747.1/chromosome 1A	99.104	1227	11	0	207607	208833	79450241	79449015	0	2206
OQ450323	OU342747.1/chromosome 1A	94.352	1381	73	3	219849	221226	157576218	157577596	0	2113
OQ450323	OU342747.1/chromosome 1A	94.919	1358	54	6	326354	327703	157577885	157579235	0	2111
OQ450323	OU342747.1/chromosome 1A	95.195	1332	59	5	302911	304241	152094447	152095774	0	2100
OQ450323	OU342747.1/chromosome 1A	99.911	1129	1	0	514421	515549	59389783	59390911	0	2080
OQ450323	OU342747.1/chromosome 1A	93.05	1367	86	2	329847	331204	157688190	157689556	0	1989
OQ450323	OU342747.1/chromosome 1A	98.999	1099	11	0	128947	130045	99850806	99851904	0	1969
OQ450323	OU342747.1/chromosome 1A	98.806	1089	12	1	130031	131119	491630570	491629483	0	1938
OQ450323	OU342747.1/chromosome 1A	94.334	1253	66	2	282105	283357	157576284	157575037	0	1916
OQ450323	OU342747.1/chromosome 1A	94.334	1253	66	2	121527	122779	157576284	157575037	0	1916
OQ450323	OU342747.1/chromosome 1A	93.071	1270	63	6	328533	329802	157686946	157688190	0	1834
OQ450323	OU342747.1/chromosome 1A	99.305	1007	6	1	142840	143845	491631227	491632233	0	1820
OQ450323	OU342747.1/chromosome 1A	98.917	1016	11	0	526448	527463	285955508	285954493	0	1816
OQ450323	OU342747.1/chromosome 1A	93.904	1099	58	2	330115	331204	157593369	157594467	0	1650
OQ450323	OU342747.1/chromosome 1A	93.813	1099	59	2	330115	331204	157615579	157616677	0	1644
OQ450323	OU342747.1/chromosome 1A	93.722	1099	60	2	330115	331204	157590475	157591573	0	1639
OQ450323	OU342747.1/chromosome 1A	93.722	1099	60	2	330115	331204	157594818	157595916	0	1639
OQ450323	OU342747.1/chromosome 1A	93.722	1099	60	2	330115	331204	157596265	157597363	0	1639
OQ450323	OU342747.1/chromosome 1A	93.71	1097	60	2	330115	331202	157625704	157626800	0	1635
OQ450323	OU342747.1/chromosome 1A	93.71	1097	60	2	330115	331202	157635833	157636929	0	1635
OQ450323	OU342747.1/chromosome 1A	93.71	1097	60	2	330115	331202	157643054	157644150	0	1635
OQ450323	OU342747.1/chromosome 1A	93.49	1106	62	3	330108	331204	157681334	157682438	0	1635
OQ450323	OU342747.1/chromosome 1A	93.631	1099	61	2	330115	331204	157589027	157590125	0	1633
OQ450323	OU342747.1/chromosome 1A	93.619	1097	61	2	330115	331202	157637280	157638376	0	1629
OQ450323	OU342747.1/chromosome 1A	93.619	1097	60	3	330115	331202	157644498	157645593	0	1629
OQ450323	OU342747.1/chromosome 1A	93.54	1099	62	2	330115	331204	157591922	157593020	0	1628
OQ450323	OU342747.1/chromosome 1A	93.54	1099	61	3	330115	331204	157647385	157648482	0	1628
OQ450323	OU342747.1/chromosome 1A	93.449	1099	63	2	330115	331204	157580342	157581440	0	1622
OQ450323	OU342747.1/chromosome 1A	93.449	1099	63	2	330115	331204	157584683	157585781	0	1622
OQ450323	OU342747.1/chromosome 1A	93.449	1099	63	2	330115	331204	157587579	157588677	0	1622
OQ450323	OU342747.1/chromosome 1A	93.449	1099	63	2	330115	331204	157619923	157621021	0	1622
OQ450323	OU342747.1/chromosome 1A	93.449	1099	62	3	330115	331204	157645941	157647038	0	1622
OQ450323	OU342747.1/chromosome 1A	93.443	1098	63	4	330115	331203	157634385	157635482	0	1620
OQ450323	OU342747.1/chromosome 1A	93.437	1097	63	2	330115	331202	157638724	157639820	0	1618
OQ450323	OU342747.1/chromosome 1A	93.358	1099	64	2	330115	331204	157581789	157582887	0	1616
OQ450323	OU342747.1/chromosome 1A	93.358	1099	64	2	330115	331204	157586131	157587229	0	1616
OQ450323	OU342747.1/chromosome 1A	93.213	1105	65	3	330108	331203	157628590	157629693	0	1616
OQ450323	OU342747.1/chromosome 1A	93.358	1099	64	2	330115	331204	157656153	157657251	0	1616
OQ450323	OU342747.1/chromosome 1A	93.267	1099	65	2	330115	331204	157583236	157584334	0	1611
OQ450323	OU342747.1/chromosome 1A	93.267	1099	65	2	330115	331204	157597713	157598811	0	1611
OQ450323	OU342747.1/chromosome 1A	93.267	1099	65	2	330115	331204	157654705	157655803	0	1611
OQ450323	OU342747.1/chromosome 1A	93.26	1098	65	2	330116	331204	157618476	157619573	0	1609
OQ450323	OU342747.1/chromosome 1A	93.254	1097	65	2	330115	331202	157630044	157631140	0	1607
OQ450323	OU342747.1/chromosome 1A	93.254	1097	64	3	330115	331202	157640168	157641263	0	1607
OQ450323	OU342747.1/chromosome 1A	93.26	1098	62	4	330115	331202	157641611	157642706	0	1607
OQ450323	OU342747.1/chromosome 1A	93.038	1106	66	4	330108	331204	157624250	157625353	0	1605
OQ450323	OU342747.1/chromosome 1A	93.176	1099	66	2	330115	331204	157660496	157661594	0	1605
OQ450323	OU342747.1/chromosome 1A	93.091	1100	66	3	330115	331204	157631488	157632587	0	1602
OQ450323	OU342747.1/chromosome 1A	93.085	1099	66	5	330115	331204	157661945	157663042	0	1600
OQ450323	OU342747.1/chromosome 1A	92.994	1099	68	2	330115	331204	157617027	157618125	0	1594
OQ450323	OU342747.1/chromosome 1A	92.994	1099	68	2	330115	331204	157657601	157658699	0	1594
OQ450323	OU342747.1/chromosome 1A	92.767	1106	70	3	330108	331204	157632931	157634035	0	1591
OQ450323	OU342747.1/chromosome 1A	92.903	1099	68	3	330115	331204	157622809	157623906	0	1589
OQ450323	OU342747.1/chromosome 1A	92.903	1099	69	2	330115	331204	157659048	157660146	0	1589
OQ450323	OU342747.1/chromosome 1A	92.721	1099	70	3	330115	331204	157627148	157628245	0	1578
OQ450323	OU342747.1/chromosome 1A	92.714	1098	71	4	330116	331204	157621372	157622469	0	1576
OQ450323	OU342747.1/chromosome 1A	90.672	1072	63	7	546334	547404	206076269	206075234	0	1391
OQ450323	OU342749.1/chromosome 3A	99.696	32517	82	12	195720	228228	537466465	537498972	0	59483
OQ450323	OU342749.1/chromosome 3A	99.904	15559	6	1	258177	273735	303502061	303486512	0	28640
OQ450323	OU342749.1/chromosome 3A	99.804	12266	23	1	337328	349593	105245326	105233062	0	22517
OQ450323	OU342749.1/chromosome 3A	99.755	12266	25	3	337328	349593	105285539	105273279	0	22480
OQ450323	OU342749.1/chromosome 3A	98.256	12559	172	16	458660	471212	8322002	8309485	0	21935
OQ450323	OU342749.1/chromosome 3A	99.823	11319	16	2	338275	349593	105293652	105304966	0	20788
OQ450323	OU342749.1/chromosome 3A	100	10703	0	0	188151	198853	303475195	303485897	0	19765
OQ450323	OU342749.1/chromosome 3A	99.667	10799	22	3	429833	440631	105273144	105262360	0	19730
OQ450323	OU342749.1/chromosome 3A	99.667	10799	22	3	222784	233582	105262360	105273144	0	19730
OQ450323	OU342749.1/chromosome 3A	99.791	10034	18	3	429833	439865	105232927	105222896	0	18410
OQ450323	OU342749.1/chromosome 3A	99.791	10034	18	3	223550	233582	105222896	105232927	0	18410
OQ450323	OU342749.1/chromosome 3A	99.809	8923	15	2	338275	347197	105253440	105262360	0	16382
OQ450323	OU342749.1/chromosome 3A	98.201	8560	146	6	245262	253821	212289837	212281286	0	14947
OQ450323	OU342749.1/chromosome 3A	98.127	8543	151	5	236725	245267	212318532	212309999	0	14881
OQ450323	OU342749.1/chromosome 3A	99.85	8026	10	2	113051	121075	105285527	105293551	0	14754
OQ450323	OU342749.1/chromosome 3A	99.813	8026	14	1	113051	121075	105245314	105253339	0	14737
OQ450323	OU342749.1/chromosome 3A	98.119	8082	127	7	283354	291415	8273652	8281728	0	14059
OQ450323	OU342749.1/chromosome 3A	98.483	7780	108	4	390886	398657	8283372	8275595	0	13705
OQ450323	OU342749.1/chromosome 3A	99.618	7069	21	4	435187	442252	537498972	537491907	0	12899
OQ450323	OU342749.1/chromosome 3A	99.618	7069	21	4	153540	160605	537491907	537498972	0	12899
OQ450323	OU342749.1/chromosome 3A	98.477	7221	100	6	326354	333572	212403227	212396015	0	12717
OQ450323	OU342749.1/chromosome 3A	98.052	7290	117	7	122776	130045	8273652	8280936	0	12652
OQ450323	OU342749.1/chromosome 3A	98.148	6750	118	6	291406	298151	212393220	212386474	0	11766
OQ450323	OU342749.1/chromosome 3A	97.469	6479	120	15	72425	78895	212333518	212339960	0	11016
OQ450323	OU342749.1/chromosome 3A	97.469	6479	120	15	487405	493875	212333518	212339960	0	11016
OQ450323	OU342749.1/chromosome 3A	98.355	6020	84	6	311317	317330	122699200	122693190	0	10554
OQ450323	OU342749.1/chromosome 3A	99.601	5771	10	2	155161	160931	105262360	105268117	0	10517
OQ450323	OU342749.1/chromosome 3A	99.82	5005	9	0	155927	160931	105222896	105227900	0	9193
OQ450323	OU342749.1/chromosome 3A	99.589	4872	17	3	430280	435151	537503837	537498969	0	8883
OQ450323	OU342749.1/chromosome 3A	99.589	4872	17	3	228264	233135	537498969	537503837	0	8883
OQ450323	OU342749.1/chromosome 3A	95.481	4780	200	13	467740	472515	81617983	81622750	0	7616
OQ450323	OU342749.1/chromosome 3A	99.259	4051	12	2	359739	363771	222418632	222422682	0	7299
OQ450323	OU342749.1/chromosome 3A	97.728	3697	46	7	491031	494717	212241589	212237921	0	6327
OQ450323	OU342749.1/chromosome 3A	97.728	3697	46	7	76051	79737	212241589	212237921	0	6327
OQ450323	OU342749.1/chromosome 3A	97.689	3591	72	6	326353	329943	212321930	212325509	0	6161
OQ450323	OU342749.1/chromosome 3A	98.855	2795	27	4	119982	122776	8270707	8273496	0	4979
OQ450323	OU342749.1/chromosome 3A	97.614	2850	66	2	69581	72429	212328973	212331821	0	4885
OQ450323	OU342749.1/chromosome 3A	97.614	2850	66	2	484561	487409	212328973	212331821	0	4885
OQ450323	OU342749.1/chromosome 3A	96.51	2837	53	4	299660	302477	212365825	212363016	0	4649
OQ450323	OU342749.1/chromosome 3A	99.238	2363	18	0	161762	164124	32657969	32660331	0	4265
OQ450323	OU342749.1/chromosome 3A	91.546	2981	204	25	477203	480171	126178245	126181189	0	4065
OQ450323	OU342749.1/chromosome 3A	98.204	2283	38	3	387931	390211	8308607	8306326	0	3986
OQ450323	OU342749.1/chromosome 3A	94.841	2520	123	3	465035	467554	81615473	81617985	0	3927
OQ450323	OU342749.1/chromosome 3A	99.123	2167	17	1	281188	283354	8271332	8273496	0	3895
OQ450323	OU342749.1/chromosome 3A	95.975	2410	71	8	387658	390067	309227205	309229588	0	3890
OQ450323	OU342749.1/chromosome 3A	98.571	2029	25	3	317954	319982	212362925	212360901	0	3583
OQ450323	OU342749.1/chromosome 3A	94.48	2319	86	6	462725	465037	81553339	81555621	0	3535
OQ450323	OU342749.1/chromosome 3A	91.687	2442	158	17	65229	67651	126181370	126183785	0	3343
OQ450323	OU342749.1/chromosome 3A	91.687	2442	158	17	480209	482631	126181370	126183785	0	3343
OQ450323	OU342749.1/chromosome 3A	98.288	1869	30	2	67537	69404	212326539	212328406	0	3273
OQ450323	OU342749.1/chromosome 3A	98.288	1869	30	2	482517	484384	212326539	212328406	0	3273
OQ450323	OU342749.1/chromosome 3A	95.755	1979	70	5	286827	288797	309292683	309290711	0	3177
OQ450323	OU342749.1/chromosome 3A	95.755	1979	70	5	395148	397118	309290711	309292683	0	3177
OQ450323	OU342749.1/chromosome 3A	95.755	1979	70	5	126249	128219	309292683	309290711	0	3177
OQ450323	OU342749.1/chromosome 3A	98.713	1710	22	0	482675	484384	212243295	212241586	0	3037
OQ450323	OU342749.1/chromosome 3A	98.713	1710	22	0	67695	69404	212243295	212241586	0	3037
OQ450323	OU342749.1/chromosome 3A	99.424	1562	9	0	161762	163323	32660335	32661896	0	2835
OQ450323	OU342749.1/chromosome 3A	98.425	1524	23	1	298139	299662	212382018	212380496	0	2680
OQ450323	OU342749.1/chromosome 3A	97.567	1562	11	6	141294	142853	517157760	517156224	0	2649
OQ450323	OU342749.1/chromosome 3A	94.269	1710	66	7	99171	100874	212396025	212394342	0	2586
OQ450323	OU342749.1/chromosome 3A	97.007	1470	33	2	479323	480783	29925674	29924207	0	2460
OQ450323	OU342749.1/chromosome 3A	96.727	1436	35	3	64377	65803	29925639	29924207	0	2381
OQ450323	OU342749.1/chromosome 3A	99.922	1289	0	1	232295	233582	105306389	105305101	0	2374
OQ450323	OU342749.1/chromosome 3A	99.922	1289	0	1	429833	431120	105305101	105306389	0	2374
OQ450323	OU342749.1/chromosome 3A	99.836	1219	2	0	517141	518359	303487123	303485905	0	2241
OQ450323	OU342749.1/chromosome 3A	98.471	1112	16	1	481568	482679	212280221	212279111	0	1958
OQ450323	OU342749.1/chromosome 3A	98.471	1112	16	1	66588	67699	212280221	212279111	0	1958
OQ450323	OU342749.1/chromosome 3A	98.155	1084	17	3	334351	335433	212412927	212411846	0	1888
OQ450323	OU342749.1/chromosome 3A	98.392	1057	17	0	480425	481481	212281272	212280216	0	1858
OQ450323	OU342749.1/chromosome 3A	98.392	1057	17	0	65445	66501	212281272	212280216	0	1858
OQ450323	OU342749.1/chromosome 3A	98.635	1026	13	1	66199	67224	212325515	212326539	0	1816
OQ450323	OU342749.1/chromosome 3A	98.635	1026	13	1	481179	482204	212325515	212326539	0	1816
OQ450323	OU342749.1/chromosome 3A	94.895	1097	39	1	288792	289888	309253144	309252065	0	1700
OQ450323	OU342749.1/chromosome 3A	94.895	1097	39	1	394057	395153	309252065	309253144	0	1700
OQ450323	OU342749.1/chromosome 3A	94.895	1097	39	1	128214	129310	309253144	309252065	0	1700
OQ450323	OU342749.1/chromosome 3A	89.623	1195	88	10	335843	337024	176112615	176113786	0	1487
OQ450323	OU342751.1/chromosome 5A	99.032	30880	217	22	326354	357221	116929952	116960761	0	55293
OQ450323	OU342751.1/chromosome 5A	98.418	24078	251	29	429501	453529	178941544	178917548	0	42233
OQ450323	OU342751.1/chromosome 5A	98.494	16604	172	22	144361	160931	178919661	178936219	0	29205
OQ450323	OU342751.1/chromosome 5A	98.038	16460	279	18	45491	61923	378643316	378626874	0	28566
OQ450323	OU342751.1/chromosome 5A	98.729	15741	159	18	453578	469315	178917550	178901848	0	27922
OQ450323	OU342751.1/chromosome 5A	97.474	15239	266	30	149051	164255	187756680	187741527	0	25898
OQ450323	OU342751.1/chromosome 5A	98.162	12783	152	17	221163	233914	178928814	178941544	0	22227
OQ450323	OU342751.1/chromosome 5A	95.819	13539	485	31	385412	398915	277410473	277423965	0	21791
OQ450323	OU342751.1/chromosome 5A	97.562	11896	206	23	434861	446741	187744854	187756680	0	20284
OQ450323	OU342751.1/chromosome 5A	97.603	10011	191	18	236715	246714	378642899	378652871	0	17112
OQ450323	OU342751.1/chromosome 5A	98.83	9314	80	8	469311	478624	178897713	178888429	0	16569
OQ450323	OU342751.1/chromosome 5A	99.191	9028	65	4	103380	112407	116960624	116969643	0	16260
OQ450323	OU342751.1/chromosome 5A	97.648	8843	153	24	169785	178619	187681075	187672280	0	15127
OQ450323	OU342751.1/chromosome 5A	97.409	8528	177	16	453636	462152	378618329	378626823	0	14484
OQ450323	OU342751.1/chromosome 5A	97.579	7394	146	11	221163	228554	187752216	187744854	0	12632
OQ450323	OU342751.1/chromosome 5A	96.154	7722	259	18	257297	265013	277311588	277319276	0	12580
OQ450323	OU342751.1/chromosome 5A	97.64	7033	145	16	229332	236360	378618329	378611314	0	12048
OQ450323	OU342751.1/chromosome 5A	97.53	6437	123	16	220887	227313	378652908	378659318	0	10973
OQ450323	OU342751.1/chromosome 5A	97.526	6347	136	16	427741	434083	378612000	378618329	0	10831
OQ450323	OU342751.1/chromosome 5A	97.532	6160	118	15	436102	442251	378659318	378653183	0	10503
OQ450323	OU342751.1/chromosome 5A	97.532	6160	118	15	153541	159690	378653183	378659318	0	10503
OQ450323	OU342751.1/chromosome 5A	95.421	6617	235	22	105232	111838	403939752	403946310	0	10479
OQ450323	OU342751.1/chromosome 5A	96.012	6143	208	16	285288	291422	277423707	277417594	0	9952
OQ450323	OU342751.1/chromosome 5A	97.912	5412	107	6	40181	45591	378596906	378602312	0	9363
OQ450323	OU342751.1/chromosome 5A	100	4737	0	0	68270	73006	326303684	326308420	0	8748
OQ450323	OU342751.1/chromosome 5A	100	4737	0	0	483250	487986	326303684	326308420	0	8748
OQ450323	OU342751.1/chromosome 5A	95.827	5344	188	14	124710	130045	277423707	277418391	0	8600
OQ450323	OU342751.1/chromosome 5A	96.397	5163	121	17	415098	420229	115249602	115244474	0	8444
OQ450323	OU342751.1/chromosome 5A	98.033	4778	85	6	165027	169804	187718255	187713487	0	8294
OQ450323	OU342751.1/chromosome 5A	95.386	5137	200	12	105232	110359	403809266	403814374	0	8139
OQ450323	OU342751.1/chromosome 5A	96.578	4792	140	8	326354	331128	277433165	277437949	0	7919
OQ450323	OU342751.1/chromosome 5A	96.045	4855	171	8	105513	110359	404763249	404758408	0	7882
OQ450323	OU342751.1/chromosome 5A	95.299	4637	161	15	52653	57261	404237195	404241802	0	7302
OQ450323	OU342751.1/chromosome 5A	95.277	4573	188	9	266890	271460	277323926	277328472	0	7223
OQ450323	OU342751.1/chromosome 5A	95.734	4360	137	18	29306	33659	277311489	277307173	0	6975
OQ450323	OU342751.1/chromosome 5A	96.998	3997	101	3	496402	500382	115285994	115282001	0	6698
OQ450323	OU342751.1/chromosome 5A	96.998	3997	101	3	81422	85402	115285994	115282001	0	6698
OQ450323	OU342751.1/chromosome 5A	97.048	3896	108	5	331120	335015	277439494	277443382	0	6551
OQ450323	OU342751.1/chromosome 5A	98.804	3679	38	3	97228	100900	116974316	116977994	0	6545
OQ450323	OU342751.1/chromosome 5A	96.914	3856	111	4	108243	112098	404214983	404218830	0	6455
OQ450323	OU342751.1/chromosome 5A	96.971	3401	88	12	108702	112098	404817411	404814022	0	5696
OQ450323	OU342751.1/chromosome 5A	96.891	3409	75	3	90806	94214	202201787	202205164	0	5679
OQ450323	OU342751.1/chromosome 5A	96.891	3409	75	3	505786	509194	202201787	202205164	0	5679
OQ450323	OU342751.1/chromosome 5A	96.107	3134	94	10	53162	56293	403883326	403886433	0	5086
OQ450323	OU342751.1/chromosome 5A	97.792	2718	49	3	493699	496408	115297746	115295032	0	4676
OQ450323	OU342751.1/chromosome 5A	97.792	2718	49	3	78719	81428	115297746	115295032	0	4676
OQ450323	OU342751.1/chromosome 5A	97.924	2697	55	1	419359	422054	187773103	187770407	0	4669
OQ450323	OU342751.1/chromosome 5A	97.952	2393	31	5	510595	512982	187687345	187689724	0	4132
OQ450323	OU342751.1/chromosome 5A	94.854	2604	90	15	291420	294021	404241808	404244369	0	4026
OQ450323	OU342751.1/chromosome 5A	95.098	2550	80	7	291489	294021	403904827	403907348	0	3975
OQ450323	OU342751.1/chromosome 5A	95.835	2425	81	8	106282	108705	404838964	404836559	0	3901
OQ450323	OU342751.1/chromosome 5A	95.388	2450	86	6	512221	514645	404230186	404232633	0	3873
OQ450323	OU342751.1/chromosome 5A	94.978	2489	86	8	512221	514670	403867940	403870428	0	3868
OQ450323	OU342751.1/chromosome 5A	96.064	2363	81	7	50807	53167	403876880	403879232	0	3838
OQ450323	OU342751.1/chromosome 5A	95.3	2383	107	5	33819	36199	277300177	277297798	0	3775
OQ450323	OU342751.1/chromosome 5A	97.693	2124	47	2	87684	89806	202175037	202177159	0	3650
OQ450323	OU342751.1/chromosome 5A	97.693	2124	47	2	502664	504786	202175037	202177159	0	3650
OQ450323	OU342751.1/chromosome 5A	98.096	1943	30	3	142448	144389	187684752	187682816	0	3376
OQ450323	OU342751.1/chromosome 5A	96.836	2023	58	6	103215	105236	403919418	403921435	0	3376
OQ450323	OU342751.1/chromosome 5A	96.547	2027	63	6	103211	105236	404262517	404264537	0	3349
OQ450323	OU342751.1/chromosome 5A	95.071	1968	69	7	106282	108247	404181746	404183687	0	3072
OQ450323	OU342751.1/chromosome 5A	96.618	1774	53	3	279283	281050	403874977	403873205	0	2937
OQ450323	OU342751.1/chromosome 5A	99.38	1613	9	1	515543	517155	116969747	116971358	0	2922
OQ450323	OU342751.1/chromosome 5A	96.485	1764	41	4	279292	281050	404237191	404235444	0	2894
OQ450323	OU342751.1/chromosome 5A	97.486	1631	41	0	510595	512225	404772966	404771336	0	2785
OQ450323	OU342751.1/chromosome 5A	96.505	1631	56	1	510595	512225	404220124	404221753	0	2695
OQ450323	OU342751.1/chromosome 5A	95.818	1650	36	7	164513	166158	202306977	202305357	0	2634
OQ450323	OU342751.1/chromosome 5A	96.774	1581	46	4	265005	266585	277322359	277323934	0	2632
OQ450323	OU342751.1/chromosome 5A	95.614	1596	60	8	119242	120835	507389631	507391218	0	2551
OQ450323	OU342751.1/chromosome 5A	98.61	1439	19	1	434510	435947	378660753	378659315	0	2545
OQ450323	OU342751.1/chromosome 5A	98.61	1439	19	1	227468	228905	378659315	378660753	0	2545
OQ450323	OU342751.1/chromosome 5A	97.045	1489	29	1	484457	485945	187672287	187670814	0	2492
OQ450323	OU342751.1/chromosome 5A	97.045	1489	29	1	69477	70965	187672287	187670814	0	2492
OQ450323	OU342751.1/chromosome 5A	93.495	1568	52	8	117656	119199	507386468	507388009	0	2285
OQ450323	OU342751.1/chromosome 5A	98.65	1259	16	1	428246	429504	178964930	178963673	0	2230
OQ450323	OU342751.1/chromosome 5A	98.65	1259	16	1	233911	235169	178963673	178964930	0	2230
OQ450323	OU342751.1/chromosome 5A	94.81	1368	47	5	294016	295381	403917652	403918997	0	2111
OQ450323	OU342751.1/chromosome 5A	96.728	1253	37	3	282105	283357	277425817	277424569	0	2084
OQ450323	OU342751.1/chromosome 5A	96.728	1253	37	3	121527	122779	277425817	277424569	0	2084
OQ450323	OU342751.1/chromosome 5A	96.653	1225	39	2	413879	415103	115264941	115263719	0	2034
OQ450323	OU342751.1/chromosome 5A	96.141	1244	47	1	219849	221092	277425751	277426993	0	2030
OQ450323	OU342751.1/chromosome 5A	97.891	1138	24	0	412334	413471	115282030	115280893	0	1969
OQ450323	OU342751.1/chromosome 5A	98.713	1088	13	1	159845	160931	378659315	378660402	0	1930
OQ450323	OU342751.1/chromosome 5A	98.106	1109	11	3	515543	516643	187686553	187685447	0	1923
OQ450323	OU342751.1/chromosome 5A	96.962	1119	18	2	131734	132836	187713146	187712028	0	1864
OQ450323	OU342751.1/chromosome 5A	99.027	1028	10	0	102196	103223	116972371	116971344	0	1844
OQ450323	OU342751.1/chromosome 5A	97.86	1028	22	0	102196	103223	187691063	187692090	0	1777
OQ450323	OU342751.1/chromosome 5A	97.053	1018	29	1	89794	90810	202188259	202189276	0	1712
OQ450323	OU342751.1/chromosome 5A	97.053	1018	29	1	504774	505790	202188259	202189276	0	1712
OQ450323	OU342748.1/chromosome 2A	99.659	29577	73	8	392530	422106	498051413	498021865	0	54034
OQ450323	OU342748.1/chromosome 2A	98.737	27468	303	23	149051	176507	473939012	473911578	0	48761
OQ450323	OU342748.1/chromosome 2A	98.76	18716	209	15	172459	191169	473911584	473892887	0	33255
OQ450323	OU342748.1/chromosome 2A	99.645	15766	37	4	19512	35262	106091824	106076063	0	28786
OQ450323	OU342748.1/chromosome 2A	98.924	13011	118	10	239298	252307	430563302	430576291	0	23231
OQ450323	OU342748.1/chromosome 2A	98.756	12220	125	10	260199	272414	430583608	430595804	0	21699
OQ450323	OU342748.1/chromosome 2A	99.751	11645	26	3	220319	231963	347876474	347864833	0	21341
OQ450323	OU342748.1/chromosome 2A	98.612	11891	135	11	434861	446741	473927142	473939012	0	21017
OQ450323	OU342748.1/chromosome 2A	99.75	10801	24	3	431452	442252	347864833	347875630	0	19793
OQ450323	OU342748.1/chromosome 2A	97.113	11671	268	26	225079	236730	521739429	521751049	0	19621
OQ450323	OU342748.1/chromosome 2A	97.156	10617	243	24	427739	438336	521750005	521739429	0	17878
OQ450323	OU342748.1/chromosome 2A	94.853	9209	424	29	103209	112412	339845659	339836496	0	14334
OQ450323	OU342748.1/chromosome 2A	98.72	7810	94	5	466650	474458	264168277	264160473	0	13863
OQ450323	OU342748.1/chromosome 2A	99.76	7501	18	0	403493	410993	75449153	75456653	0	13753
OQ450323	OU342748.1/chromosome 2A	99.716	7392	19	2	153540	160931	347875630	347868241	0	13533
OQ450323	OU342748.1/chromosome 2A	98.662	7400	86	6	221163	228554	473934536	473927142	0	13104
OQ450323	OU342748.1/chromosome 2A	98.459	7398	108	5	465006	472399	264182098	264189493	0	13025
OQ450323	OU342748.1/chromosome 2A	99.7	6998	19	2	285288	292285	498045288	498052283	0	12805
OQ450323	OU342748.1/chromosome 2A	96.292	7606	193	20	438367	445928	521739434	521731874	0	12401
OQ450323	OU342748.1/chromosome 2A	96.292	7606	193	20	149864	157425	521731874	521739434	0	12401
OQ450323	OU342748.1/chromosome 2A	94.132	7328	348	28	151539	158848	347799569	347792306	0	11075
OQ450323	OU342748.1/chromosome 2A	94.132	7328	348	28	436944	444253	347792306	347799569	0	11075
OQ450323	OU342748.1/chromosome 2A	98.649	5626	71	4	404384	410009	264173896	264168276	0	9963
OQ450323	OU342748.1/chromosome 2A	98.792	5548	53	4	456794	462340	68615883	68610349	0	9862
OQ450323	OU342748.1/chromosome 2A	99.681	5336	15	2	124710	130045	498045288	498050621	0	9758
OQ450323	OU342748.1/chromosome 2A	98.702	4852	56	4	191362	196208	473871069	473866220	0	8604
OQ450323	OU342748.1/chromosome 2A	97.098	4894	132	9	238471	243363	521751906	521756790	0	8242
OQ450323	OU342748.1/chromosome 2A	94.379	5319	247	20	221163	226471	347797582	347792306	0	8118
OQ450323	OU342748.1/chromosome 2A	100	4236	0	0	244759	248994	256448110	256452345	0	7823
OQ450323	OU342748.1/chromosome 2A	98.919	4346	47	0	391561	395906	264190248	264194593	0	7766
OQ450323	OU342748.1/chromosome 2A	98.756	4260	53	0	517141	521400	264198865	264194606	0	7574
OQ450323	OU342748.1/chromosome 2A	98.741	3893	48	1	463613	467505	264205798	264201907	0	6916
OQ450323	OU342748.1/chromosome 2A	95.733	4148	165	7	529868	534015	339867246	339871381	0	6669
OQ450323	OU342748.1/chromosome 2A	96.557	3892	107	8	221163	225048	521735564	521739434	0	6420
OQ450323	OU342748.1/chromosome 2A	97.238	3766	90	9	243359	247124	521758159	521761910	0	6366
OQ450323	OU342748.1/chromosome 2A	94.007	4105	212	17	441026	445113	339952678	339948591	0	6187
OQ450323	OU342748.1/chromosome 2A	94.007	4105	212	17	150679	154766	339948591	339952678	0	6187
OQ450323	OU342748.1/chromosome 2A	97.593	3614	75	5	248787	252399	521763239	521766841	0	6181
OQ450323	OU342748.1/chromosome 2A	98.966	3384	33	2	288039	291422	264194593	264191212	0	6054
OQ450323	OU342748.1/chromosome 2A	98.376	3448	48	5	199685	203132	264156066	264159505	0	6050
OQ450323	OU342748.1/chromosome 2A	97.584	3477	71	7	157456	160931	521739429	521742893	0	5943
OQ450323	OU342748.1/chromosome 2A	93.504	4018	204	24	360228	364228	65662662	65666639	0	5921
OQ450323	OU342748.1/chromosome 2A	98.649	3184	41	2	391561	394743	264208424	264211606	0	5640
OQ450323	OU342748.1/chromosome 2A	96.816	3361	76	8	8041	11400	521728365	521725035	0	5585
OQ450323	OU342748.1/chromosome 2A	99.349	2920	19	0	252302	255221	430580694	430583613	0	5288
OQ450323	OU342748.1/chromosome 2A	98.881	2771	31	0	497129	499899	297076677	297073907	0	4946
OQ450323	OU342748.1/chromosome 2A	98.881	2771	31	0	82149	84919	297076677	297073907	0	4946
OQ450323	OU342748.1/chromosome 2A	99.191	2720	20	2	113675	116394	430596768	430599485	0	4900
OQ450323	OU342748.1/chromosome 2A	93.482	3268	186	9	338852	342109	247047937	247051187	0	4830
OQ450323	OU342748.1/chromosome 2A	99.188	2585	21	0	127461	130045	264194593	264192009	0	4658
OQ450323	OU342748.1/chromosome 2A	98.856	2534	28	1	463464	465997	264176939	264174407	0	4518
OQ450323	OU342748.1/chromosome 2A	98.761	2502	31	0	420112	422613	473944107	473941606	0	4449
OQ450323	OU342748.1/chromosome 2A	94.251	2870	160	5	341854	344721	339854833	339851967	0	4381
OQ450323	OU342748.1/chromosome 2A	94.948	2712	125	10	424121	426826	339930950	339933655	0	4239
OQ450323	OU342748.1/chromosome 2A	96.971	2509	55	4	529868	532371	521729385	521731877	0	4193
OQ450323	OU342748.1/chromosome 2A	92.302	2923	210	9	343251	346172	247190361	247193269	0	4137
OQ450323	OU342748.1/chromosome 2A	98.78	2213	27	0	289202	291414	264211606	264209394	0	3938
OQ450323	OU342748.1/chromosome 2A	92.964	2615	132	16	522032	524622	425656488	425659074	0	3762
OQ450323	OU342748.1/chromosome 2A	97.873	2116	35	4	14233	16340	534096301	534094188	0	3650
OQ450323	OU342748.1/chromosome 2A	97.186	2168	34	10	454552	456696	68618048	68615885	0	3640
OQ450323	OU342748.1/chromosome 2A	97.471	1977	36	8	333657	335624	534096174	534098145	0	3362
OQ450323	OU342748.1/chromosome 2A	97.423	1979	23	2	142840	144818	264178898	264176948	0	3347
OQ450323	OU342748.1/chromosome 2A	98.577	1546	22	0	17936	19481	340845751	340847296	0	2734
OQ450323	OU342748.1/chromosome 2A	98.664	1422	19	0	128624	130045	264211606	264210185	0	2521
OQ450323	OU342748.1/chromosome 2A	98.554	1383	18	1	103209	104591	264198851	264200231	0	2442
OQ450323	OU342748.1/chromosome 2A	95.082	1525	52	8	149041	150555	347817040	347815529	0	2379
OQ450323	OU342748.1/chromosome 2A	95.082	1525	52	8	445237	446751	347815529	347817040	0	2379
OQ450323	OU342748.1/chromosome 2A	97.465	1341	26	4	246979	248313	521761912	521763250	0	2281
OQ450323	OU342748.1/chromosome 2A	94.482	1486	69	5	338852	340329	339863699	339862219	0	2278
OQ450323	OU342748.1/chromosome 2A	98.757	1207	15	0	453353	454559	68633201	68631995	0	2146
OQ450323	OU342748.1/chromosome 2A	99.556	1126	5	0	161509	162634	75456654	75457779	0	2052
OQ450323	OU342748.1/chromosome 2A	95.867	1234	41	4	255543	256776	347836457	347837680	0	1988
OQ450323	OU342748.1/chromosome 2A	95.276	1249	56	1	344720	345968	339847941	339846696	0	1977
OQ450323	OU342748.1/chromosome 2A	95.096	1203	43	6	534915	536106	339872244	339873441	0	1881
OQ450323	OU342748.1/chromosome 2A	95.466	1191	29	6	301259	302430	486247392	486246208	0	1877
OQ450323	OU342748.1/chromosome 2A	98.127	1068	11	1	339120	340187	534098140	534099198	0	1853
OQ450323	OU342748.1/chromosome 2A	93.073	1227	81	3	221163	222389	339951456	339952678	0	1792
OQ450323	OU342748.1/chromosome 2A	96.464	1018	36	0	423107	424124	339919900	339920917	0	1681
OQ450323	OU342748.1/chromosome 2A	95.238	1029	40	5	8665	9693	339946192	339947211	0	1620
OQ450323	OU342748.1/chromosome 2A	92.685	1121	77	4	342103	343223	247189252	247190367	0	1611
OQ450323	OU342748.1/chromosome 2A	93.867	1011	51	6	216311	217315	339901579	339902584	0	1513
OQ450323	OU342748.1/chromosome 2A	89.348	1211	94	15	310543	311743	367691775	367690590	0	1489
OQ450323	OU342748.1/chromosome 2A	86.513	1127	90	34	474012	475087	301130837	301131952	0	1182
OQ450323	OU342753.1/chromosome 7A	99.574	29596	106	15	186829	216419	259863843	259834263	0	53938
OQ450323	OU342753.1/chromosome 7A	99.565	26452	78	6	400401	426852	41666694	41640280	0	48176
OQ450323	OU342753.1/chromosome 7A	98.141	17962	250	17	523402	541360	329378352	329396232	0	31242
OQ450323	OU342753.1/chromosome 7A	97.92	11539	209	8	214467	226002	326251737	326263247	0	19950
OQ450323	OU342753.1/chromosome 7A	99.862	7973	9	2	366939	374910	354932158	354940129	0	14661
OQ450323	OU342753.1/chromosome 7A	96.788	7255	218	10	456192	463444	278060254	278067495	0	12092
OQ450323	OU342753.1/chromosome 7A	97.562	4841	90	6	437413	442252	326263247	326258434	0	8261
OQ450323	OU342753.1/chromosome 7A	97.562	4841	90	6	153540	158379	326258434	326263247	0	8261
OQ450323	OU342753.1/chromosome 7A	99.085	4481	12	1	208663	213114	518558696	518563176	0	8021
OQ450323	OU342753.1/chromosome 7A	99.757	3699	7	2	147611	151308	518557050	518553353	0	6780
OQ450323	OU342753.1/chromosome 7A	99.757	3699	7	2	444484	448181	518553353	518557050	0	6780
OQ450323	OU342753.1/chromosome 7A	99.404	3689	16	4	383964	387648	518528869	518532555	0	6685
OQ450323	OU342753.1/chromosome 7A	99.862	3618	3	2	474571	478188	518537064	518540679	0	6652
OQ450323	OU342753.1/chromosome 7A	99.556	3605	5	1	51224	54817	518503179	518499575	0	6558
OQ450323	OU342753.1/chromosome 7A	99.555	3369	12	3	342780	346147	518503180	518506546	0	6135
OQ450323	OU342753.1/chromosome 7A	99.867	3007	4	0	436335	439341	518537063	518534057	0	5531
OQ450323	OU342753.1/chromosome 7A	99.867	3007	4	0	156451	159457	518534057	518537063	0	5531
OQ450323	OU342753.1/chromosome 7A	99.867	3007	4	0	224074	227080	518534057	518537063	0	5531
OQ450323	OU342753.1/chromosome 7A	99.696	2959	9	0	312247	315205	518523262	518526220	0	5415
OQ450323	OU342753.1/chromosome 7A	97.714	3019	58	5	7823	10838	315390616	315387606	0	5182
OQ450323	OU342753.1/chromosome 7A	99.606	2537	10	0	313699	316235	518506547	518509083	0	4630
OQ450323	OU342753.1/chromosome 7A	96.333	2536	84	5	249870	252404	1750094	1752621	0	4159
OQ450323	OU342753.1/chromosome 7A	99.6	2249	4	1	104529	106777	518509081	518511324	0	4098
OQ450323	OU342753.1/chromosome 7A	97.065	1840	45	1	149051	150881	278071498	278069659	0	3090
OQ450323	OU342753.1/chromosome 7A	97.065	1840	45	1	444911	446741	278069659	278071498	0	3090
OQ450323	OU342753.1/chromosome 7A	99.797	1480	3	0	4142	5621	518550585	518552064	0	2717
OQ450323	OU342753.1/chromosome 7A	99.655	1449	4	1	310805	312252	518511648	518513096	0	2647
OQ450323	OU342753.1/chromosome 7A	97.891	1470	31	0	9369	10838	315275964	315274495	0	2543
OQ450323	OU342753.1/chromosome 7A	98.83	1282	7	6	283463	284736	518543872	518542591	0	2278
OQ450323	OU342753.1/chromosome 7A	98.83	1282	7	6	122885	124158	518543872	518542591	0	2278
OQ450323	OU342753.1/chromosome 7A	99.127	1260	8	1	397658	398917	518541633	518542889	0	2263
OQ450323	OU342753.1/chromosome 7A	98.044	1278	24	1	490940	492217	326251332	326250056	0	2220
OQ450323	OU342753.1/chromosome 7A	98.044	1278	24	1	75960	77237	326251332	326250056	0	2220
OQ450323	OU342753.1/chromosome 7A	99.482	1158	5	1	33720	34877	518558472	518557316	0	2104
OQ450323	OU342753.1/chromosome 7A	96.615	1152	33	2	335279	336427	278068738	278067590	0	1906
OQ450323	OU342753.1/chromosome 7A	96.58	1111	25	5	335918	337018	469665431	469664324	0	1829
OQ450323	OU342753.1/chromosome 7A	96.936	1077	32	1	7823	8899	315277036	315275961	0	1805
OQ450323	OU342753.1/chromosome 7A	99.1	1000	6	1	285288	286287	518542629	518541633	0	1794
OQ450323	OU342753.1/chromosome 7A	99.1	1000	6	1	124710	125709	518542629	518541633	0	1794
OQ450323	OU342753.1/chromosome 7A	98.708	1006	12	1	162312	163317	403976401	403975397	0	1784
OQ450323	OU342753.1/chromosome 7A	92.959	1051	56	4	510595	511627	293496362	293495312	0	1515
OQ450323	OU342752.1/chromosome 6A	99.786	21954	35	4	138986	160931	14081422	14059473	0	40271
OQ450323	OU342752.1/chromosome 6A	99.771	21855	33	9	429587	451433	14054202	14076047	0	40066
OQ450323	OU342752.1/chromosome 6A	99.853	17015	24	1	243632	260645	14098425	14081411	0	31281
OQ450323	OU342752.1/chromosome 6A	99.787	12674	15	5	221163	233828	14066871	14054202	0	23244
OQ450323	OU342752.1/chromosome 6A	99.669	10891	30	6	365755	376644	5467274	5456389	0	19908
OQ450323	OU342752.1/chromosome 6A	99.969	3278	1	0	401286	404563	343732709	343729432	0	6048
OQ450323	OU342752.1/chromosome 6A	99.349	2305	10	2	39742	42045	363694912	363697212	0	4169
OQ450323	OU342752.1/chromosome 6A	96.427	2435	86	1	267249	269682	158680861	158683295	0	4013
OQ450323	OU342752.1/chromosome 6A	95.034	2537	74	20	371030	373565	158689417	158686932	0	3940
OQ450323	OU342752.1/chromosome 6A	99.555	2022	7	1	429528	431549	122081893	122079874	0	3683
OQ450323	OU342752.1/chromosome 6A	99.555	2022	7	1	231866	233887	122079874	122081893	0	3683
OQ450323	OU342752.1/chromosome 6A	94.915	2301	89	11	374976	377273	158685567	158683292	0	3576
OQ450323	OU342752.1/chromosome 6A	99.701	1673	5	0	37844	39516	122079461	122077789	0	3062
OQ450323	OU342752.1/chromosome 6A	99.226	1679	13	0	528661	530339	109624486	109622808	0	3029
OQ450323	OU342752.1/chromosome 6A	100	1627	0	0	544000	545626	343729431	343727805	0	3005
OQ450323	OU342752.1/chromosome 6A	99.778	1351	3	0	255166	256516	14054180	14052830	0	2479
OQ450323	OU342752.1/chromosome 6A	97.752	1379	24	3	34851	36229	373364466	373363095	0	2368
OQ450323	OU342752.1/chromosome 6A	100	1197	0	0	364570	365766	343727348	343726152	0	2211
OQ450323	OU342752.1/chromosome 6A	99.099	1221	11	0	352251	353471	55683481	55684701	0	2194
OQ450323	OU342752.1/chromosome 6A	95.408	1372	41	6	373600	374950	158686931	158685561	0	2165
OQ450323	OU342752.1/chromosome 6A	98.757	1046	13	0	530388	531433	109622810	109621765	0	1860
OQ450323	OU342752.1/chromosome 6A	99.209	1012	8	0	31100	32111	439445542	439446553	0	1825
OQ450323	CM042678.1/chromosome 2A	97.957	42146	576	218	149051	191169	384731000	384689113	0	72796
OQ450323	CM042678.1/chromosome 2A	95.426	32970	581	733	24620	57516	423090060	423122175	0	51674
OQ450323	CM042678.1/chromosome 2A	97.641	15940	207	118	239298	255221	338144153	338159939	0	27196
OQ450323	CM042678.1/chromosome 2A	94.922	16324	315	405	19967	36261	400707057	400691219	0	25078
OQ450323	CM042678.1/chromosome 2A	96.618	15168	198	241	239304	254455	423198172	423213040	0	24877
OQ450323	CM042678.1/chromosome 2A	94.911	14403	336	319	384555	398917	400731908	400717863	0	22170
OQ450323	CM042678.1/chromosome 2A	96.627	13399	164	209	81059	94445	423137707	423150829	0	21974
OQ450323	CM042678.1/chromosome 2A	96.627	13399	164	209	496039	509425	423137707	423150829	0	21974
OQ450323	CM042678.1/chromosome 2A	96.367	13404	194	227	81059	94445	423181153	423194280	0	21784
OQ450323	CM042678.1/chromosome 2A	96.367	13404	194	227	496039	509425	423181153	423194280	0	21784
OQ450323	CM042678.1/chromosome 2A	97.914	12226	154	66	260199	272414	338159934	338172068	0	21071
OQ450323	CM042678.1/chromosome 2A	97.595	11890	166	77	434861	446741	384719222	384731000	0	20262
OQ450323	CM042678.1/chromosome 2A	95.669	11660	185	243	220319	231963	132816692	132805338	0	18439
OQ450323	CM042678.1/chromosome 2A	96.829	11133	125	179	477066	488186	400680301	400691217	0	18393
OQ450323	CM042678.1/chromosome 2A	95.488	10816	181	232	431452	442252	132805338	132815861	0	16986
OQ450323	CM042678.1/chromosome 2A	94.719	9961	211	247	112832	122776	400707043	400716704	0	15189
OQ450323	CM042678.1/chromosome 2A	94.711	9927	172	266	47616	57516	423155941	423165540	0	15097
OQ450323	CM042678.1/chromosome 2A	96.607	8842	102	155	64377	73206	400682562	400691217	0	14484
OQ450323	CM042678.1/chromosome 2A	94.896	9209	420	29	103209	112412	283872790	283863627	0	14356
OQ450323	CM042678.1/chromosome 2A	98.63	7811	95	10	466650	474458	209685741	209693541	0	13821
OQ450323	CM042678.1/chromosome 2A	98.026	7398	117	24	465006	472399	209671955	209664583	0	12826
OQ450323	CM042678.1/chromosome 2A	97.864	7398	111	33	221163	228554	384726578	384719222	0	12743
OQ450323	CM042678.1/chromosome 2A	95.542	7402	134	154	153540	160931	132815861	132808646	0	11660
OQ450323	CM042678.1/chromosome 2A	94.315	7318	345	26	151539	158848	132740365	132733111	0	11143
OQ450323	CM042678.1/chromosome 2A	94.315	7318	345	26	436944	444253	132733111	132740365	0	11143
OQ450323	CM042678.1/chromosome 2A	98.428	5854	82	6	672	6522	457277737	457283583	0	10292
OQ450323	CM042678.1/chromosome 2A	98.087	5698	86	7	273556	279248	431266861	431272540	0	9897
OQ450323	CM042678.1/chromosome 2A	97.283	5632	104	41	404381	410009	209680157	209685742	0	9507
OQ450323	CM042678.1/chromosome 2A	94.697	6147	160	135	285288	291415	400718121	400724120	0	9393
OQ450323	CM042678.1/chromosome 2A	94.466	5656	104	159	57511	63153	423175696	423181155	0	8517
OQ450323	CM042678.1/chromosome 2A	97.777	4813	78	16	200877	205680	457289854	457294646	0	8268
OQ450323	CM042678.1/chromosome 2A	94.594	5309	246	18	221163	226471	132738378	132733111	0	8176
OQ450323	CM042678.1/chromosome 2A	93.363	5665	150	181	57511	63153	423132249	423137709	0	8170
OQ450323	CM042678.1/chromosome 2A	94.416	5355	145	125	124710	130045	400718121	400723340	0	8091
OQ450323	CM042678.1/chromosome 2A	98.85	4346	50	0	391561	395906	209663830	209659485	0	7749
OQ450323	CM042678.1/chromosome 2A	98.685	4260	54	2	517141	521400	209655215	209659472	0	7555
OQ450323	CM042678.1/chromosome 2A	92.952	5037	240	67	529868	534872	283894355	283899308	0	7228
OQ450323	CM042678.1/chromosome 2A	98.095	4094	63	11	517141	521233	209646821	209650900	0	7114
OQ450323	CM042678.1/chromosome 2A	98.376	3757	52	6	197066	200817	457286102	457289854	0	6591
OQ450323	CM042678.1/chromosome 2A	94.007	4105	212	17	441026	445113	283969310	283965223	0	6187
OQ450323	CM042678.1/chromosome 2A	94.007	4105	212	17	150679	154766	283965223	283969310	0	6187
OQ450323	CM042678.1/chromosome 2A	96.934	3686	71	29	10673	14353	431263328	431266976	0	6143
OQ450323	CM042678.1/chromosome 2A	95.305	3898	86	72	463613	467506	209639981	209643785	0	6095
OQ450323	CM042678.1/chromosome 2A	98.904	3377	37	0	288039	291415	209659485	209662861	0	6032
OQ450323	CM042678.1/chromosome 2A	96.873	3454	67	25	199685	203135	209697921	209694506	0	5742
OQ450323	CM042678.1/chromosome 2A	97.866	3186	52	14	391561	394743	209637354	209634182	0	5493
OQ450323	CM042678.1/chromosome 2A	93.295	3281	192	10	338852	342122	196582746	196579484	0	4815
OQ450323	CM042678.1/chromosome 2A	99.033	2585	25	0	127461	130045	209659485	209662069	0	4636
OQ450323	CM042678.1/chromosome 2A	94.146	2870	161	7	341854	344721	283881959	283879095	0	4362
OQ450323	CM042678.1/chromosome 2A	98.385	2477	16	9	113675	116151	338173032	338175484	0	4331
OQ450323	CM042678.1/chromosome 2A	97.804	2504	40	13	420112	422613	384736084	384733594	0	4305
OQ450323	CM042678.1/chromosome 2A	95.022	2712	123	10	424121	426826	283947584	283950289	0	4250
OQ450323	CM042678.1/chromosome 2A	96.311	2548	54	28	463458	465997	209677134	209679649	0	4148
OQ450323	CM042678.1/chromosome 2A	92.097	2923	216	9	343251	346172	196450965	196448057	0	4104
OQ450323	CM042678.1/chromosome 2A	93.633	2733	88	65	193487	196208	384675114	384672457	0	4004
OQ450323	CM042678.1/chromosome 2A	98.33	2215	28	7	289202	291415	209634182	209636388	0	3877
OQ450323	CM042678.1/chromosome 2A	94.172	2488	65	61	206260	208744	457297608	457300018	0	3718
OQ450323	CM042678.1/chromosome 2A	98.561	2085	27	3	14257	16340	443403004	443400922	0	3681
OQ450323	CM042678.1/chromosome 2A	94.822	2337	58	53	191164	193496	384677433	384675156	0	3587
OQ450323	CM042678.1/chromosome 2A	97.621	1976	36	5	333657	335624	443402908	443404880	0	3378
OQ450323	CM042678.1/chromosome 2A	94.516	2170	55	55	281188	283354	400714596	400716704	0	3290
OQ450323	CM042678.1/chromosome 2A	92.898	2253	118	13	522389	524617	330607016	330609250	0	3236
OQ450323	CM042678.1/chromosome 2A	96.06	2005	29	38	429528	431526	84078475	84076515	0	3219
OQ450323	CM042678.1/chromosome 2A	96.06	2005	29	38	231889	233887	84076515	84078475	0	3219
OQ450323	CM042678.1/chromosome 2A	97.375	1867	29	3	339120	340977	443404875	443406730	0	3158
OQ450323	CM042678.1/chromosome 2A	95.558	1981	38	20	142840	144818	209675199	209677131	0	3125
OQ450323	CM042678.1/chromosome 2A	96.964	1680	32	14	528661	530339	58421414	58419753	0	2802
OQ450323	CM042678.1/chromosome 2A	96.422	1677	23	28	37844	39516	84061708	84060065	0	2730
OQ450323	CM042678.1/chromosome 2A	97.867	1547	30	3	17936	19481	284870589	284872133	0	2671
OQ450323	CM042678.1/chromosome 2A	98.032	1423	19	7	128624	130045	209634182	209635596	0	2464
OQ450323	CM042678.1/chromosome 2A	98.698	1383	16	1	103209	104591	209655229	209653849	0	2453
OQ450323	CM042678.1/chromosome 2A	98.337	1383	16	6	103209	104591	209646835	209645460	0	2420
OQ450323	CM042678.1/chromosome 2A	95.148	1525	51	8	149041	150555	132757946	132756435	0	2385
OQ450323	CM042678.1/chromosome 2A	95.148	1525	51	8	445237	446751	132756435	132757946	0	2385
OQ450323	CM042678.1/chromosome 2A	96.952	1378	18	21	110362	111734	264653235	264651877	0	2290
OQ450323	CM042678.1/chromosome 2A	93.674	1486	77	8	338852	340329	283890815	283889339	0	2207
OQ450323	CM042678.1/chromosome 2A	97.882	1275	27	0	466231	467505	209650899	209652173	0	2206
OQ450323	CM042678.1/chromosome 2A	99.011	1213	3	8	239304	240516	423154745	423155948	0	2165
OQ450323	CM042678.1/chromosome 2A	93.464	1377	42	40	122798	124158	400716815	400718159	0	2001
OQ450323	CM042678.1/chromosome 2A	93.464	1377	42	40	283376	284736	400716815	400718159	0	2001
OQ450323	CM042678.1/chromosome 2A	95.436	1249	54	1	344720	345968	283875072	283873827	0	1988
OQ450323	CM042678.1/chromosome 2A	95.786	1234	42	4	255543	256776	132777372	132778595	0	1982
OQ450323	CM042678.1/chromosome 2A	99.181	1099	8	1	352251	353348	10458922	10460020	0	1978
OQ450323	CM042678.1/chromosome 2A	98.853	1046	12	0	530388	531433	58419755	58418710	0	1866
OQ450323	CM042678.1/chromosome 2A	94.454	1190	36	14	301256	302430	399789905	399791079	0	1805
OQ450323	CM042678.1/chromosome 2A	92.991	1227	82	3	221163	222389	283968088	283969310	0	1786
OQ450323	CM042678.1/chromosome 2A	92.429	1202	59	18	534915	536106	283899305	283900484	0	1687
OQ450323	CM042678.1/chromosome 2A	96.562	1018	35	0	423107	424124	283937335	283938352	0	1687
OQ450323	CM042678.1/chromosome 2A	95.141	1029	41	5	8665	9693	283962825	283963844	0	1615
OQ450323	CM042678.1/chromosome 2A	92.596	1121	78	4	342103	343223	196452074	196450959	0	1605
OQ450323	CM042678.1/chromosome 2A	94.857	1011	22	22	88946	89955	264654080	264655061	0	1552
OQ450323	CM042678.1/chromosome 2A	94.857	1011	22	22	503926	504935	264654080	264655061	0	1552
OQ450323	CM042678.1/chromosome 2A	93.966	1011	50	6	216311	217315	283927974	283928979	0	1519
OQ450323	CM042678.1/chromosome 2A	88.408	1225	93	18	310543	311743	303416127	303414928	0	1430
OQ450323	CM042678.1/chromosome 2A	86.424	1127	91	34	474012	475087	244842475	244843590	0	1177
OQ450323	CM042677.1/chromosome 1A	94.286	47951	1266	1141	155005	202796	88026869	87980234	0	72009
OQ450323	CM042677.1/chromosome 1A	98.444	40301	321	213	29967	70241	340230028	340270048	0	70666
OQ450323	CM042677.1/chromosome 1A	98.754	23907	214	34	427739	451630	340378333	340402170	0	42420
OQ450323	CM042677.1/chromosome 1A	89.742	30474	1436	1313	222042	251963	87898710	87928045	0	37397
OQ450323	CM042677.1/chromosome 1A	97.64	17289	223	134	527516	544797	340350213	340333103	0	29495
OQ450323	CM042677.1/chromosome 1A	98.595	16588	168	32	144361	160931	340401973	340385434	0	29281
OQ450323	CM042677.1/chromosome 1A	98.9	15906	122	17	221163	237067	340392797	340376944	0	28354
OQ450323	CM042677.1/chromosome 1A	96.648	13993	200	225	335831	349808	397704434	397690696	0	22993
OQ450323	CM042677.1/chromosome 1A	98.817	12768	96	19	209543	222275	88039622	88026875	0	22690
OQ450323	CM042677.1/chromosome 1A	90.336	16380	714	662	235755	251967	87959930	87975607	0	20676
OQ450323	CM042677.1/chromosome 1A	98.311	11542	184	8	214467	226002	262362704	262374240	0	20223
OQ450323	CM042677.1/chromosome 1A	93.398	13707	379	388	427739	441373	87911962	87898710	0	19813
OQ450323	CM042677.1/chromosome 1A	97.707	9246	145	33	523402	532642	36718752	36727935	0	15837
OQ450323	CM042677.1/chromosome 1A	98.273	8685	124	12	532678	541360	36727940	36736600	0	15184
OQ450323	CM042677.1/chromosome 1A	87.11	14042	811	748	222088	235784	87946541	87959928	0	14981
OQ450323	CM042677.1/chromosome 1A	87.074	13933	805	745	427739	441327	87959821	87946541	0	14833
OQ450323	CM042677.1/chromosome 1A	94.074	9113	473	46	384227	393323	126220591	126211530	0	13775
OQ450323	CM042677.1/chromosome 1A	97.343	7792	114	73	347706	355490	340208412	340216117	0	13156
OQ450323	CM042677.1/chromosome 1A	95.266	7689	154	162	326354	334031	340168861	340176350	0	11989
OQ450323	CM042677.1/chromosome 1A	94.715	6982	297	27	295310	302264	167841545	167848481	0	10783
OQ450323	CM042677.1/chromosome 1A	99.778	5865	6	4	479358	485221	340264190	340270048	0	10752
OQ450323	CM042677.1/chromosome 1A	95.785	6524	226	29	522181	528692	167824477	167817991	0	10479
OQ450323	CM042677.1/chromosome 1A	98.448	5928	55	33	222628	228554	88026869	88020978	0	10403
OQ450323	CM042677.1/chromosome 1A	98.448	5928	55	33	434861	440787	88020978	88026869	0	10403
OQ450323	CM042677.1/chromosome 1A	97.156	5977	139	11	378343	384315	392853161	392859110	0	10067
OQ450323	CM042677.1/chromosome 1A	94.883	6527	150	138	154419	160931	87898710	87905066	0	10033
OQ450323	CM042677.1/chromosome 1A	96.053	5574	114	82	106850	112412	340230029	340224551	0	8977
OQ450323	CM042677.1/chromosome 1A	96.004	5506	110	87	342210	347711	340193143	340198542	0	8848
OQ450323	CM042677.1/chromosome 1A	97.545	5174	53	52	6079	11242	87892379	87897488	0	8783
OQ450323	CM042677.1/chromosome 1A	98.142	4845	80	7	437413	442252	262374240	262369401	0	8440
OQ450323	CM042677.1/chromosome 1A	98.142	4845	80	7	153540	158379	262369401	262374240	0	8440
OQ450323	CM042677.1/chromosome 1A	97.049	4845	68	54	334026	338865	340180793	340185567	0	8085
OQ450323	CM042677.1/chromosome 1A	95.444	4785	198	11	467740	472515	307238994	307243767	0	7611
OQ450323	CM042677.1/chromosome 1A	97.37	4449	98	8	373879	378319	392848729	392853166	0	7550
OQ450323	CM042677.1/chromosome 1A	94.386	4934	229	18	328533	333456	126166643	126171538	0	7533
OQ450323	CM042677.1/chromosome 1A	85.903	6654	421	395	154465	160923	87946541	87952872	0	6613
OQ450323	CM042677.1/chromosome 1A	96.631	3888	65	50	108528	112412	340221371	340217547	0	6394
OQ450323	CM042677.1/chromosome 1A	90.641	4808	227	187	202823	207587	87980233	87975606	0	6180
OQ450323	CM042677.1/chromosome 1A	93.995	3897	190	14	258614	262498	126207469	126211333	0	5860
OQ450323	CM042677.1/chromosome 1A	96.341	3307	114	5	174494	177796	55045227	55041924	0	5430
OQ450323	CM042677.1/chromosome 1A	85.714	5481	334	329	6079	11242	87939896	87945244	0	5369
OQ450323	CM042677.1/chromosome 1A	95.457	3302	59	68	338861	342158	340189931	340193145	0	5182
OQ450323	CM042677.1/chromosome 1A	94.502	3274	147	16	380960	384232	126230181	126226940	0	5018
OQ450323	CM042677.1/chromosome 1A	94.603	2946	150	7	193921	196863	125994318	125997257	0	4551
OQ450323	CM042677.1/chromosome 1A	97.313	2680	70	2	389245	391923	175265195	175267873	0	4549
OQ450323	CM042677.1/chromosome 1A	95.742	2818	95	7	517599	520414	167841595	167838801	0	4516
OQ450323	CM042677.1/chromosome 1A	93.313	3006	157	14	544402	547402	234187175	234190141	0	4397
OQ450323	CM042677.1/chromosome 1A	99.34	2425	9	3	503847	506271	560602086	560599669	0	4383
OQ450323	CM042677.1/chromosome 1A	99.34	2425	9	3	88867	91291	560602086	560599669	0	4383
OQ450323	CM042677.1/chromosome 1A	93.918	2680	129	8	328533	331203	126141764	126144418	0	4015
OQ450323	CM042677.1/chromosome 1A	96.861	2389	67	4	171539	173927	55069642	55067262	0	3989
OQ450323	CM042677.1/chromosome 1A	93.507	2680	137	10	328533	331204	126152411	126155061	0	3951
OQ450323	CM042677.1/chromosome 1A	94.836	2537	111	7	336378	338904	126198863	126201389	0	3941
OQ450323	CM042677.1/chromosome 1A	94.152	2599	116	7	378369	380963	126238220	126235654	0	3925
OQ450323	CM042677.1/chromosome 1A	93.214	2682	139	14	328533	331204	126148877	126151525	0	3904
OQ450323	CM042677.1/chromosome 1A	82.508	4928	394	348	202823	207588	87932670	87928049	0	3893
OQ450323	CM042677.1/chromosome 1A	93.065	2682	140	17	328533	331204	126156010	126158655	0	3880
OQ450323	CM042677.1/chromosome 1A	92.996	2684	135	24	328533	331204	126138220	126140862	0	3866
OQ450323	CM042677.1/chromosome 1A	92.586	2684	139	32	328533	331204	126163073	126165708	0	3799
OQ450323	CM042677.1/chromosome 1A	92.325	2684	148	26	328533	331204	126159521	126162158	0	3762
OQ450323	CM042677.1/chromosome 1A	95.585	2333	55	32	391192	393520	175270166	175267878	0	3694
OQ450323	CM042677.1/chromosome 1A	95.709	2284	91	6	333452	335734	126196390	126198667	0	3668
OQ450323	CM042677.1/chromosome 1A	95.34	2296	100	3	465259	467554	307236708	307238996	0	3640
OQ450323	CM042677.1/chromosome 1A	94.478	2318	87	7	462725	465037	307202713	307204994	0	3533
OQ450323	CM042677.1/chromosome 1A	96.092	1868	33	29	357317	359180	340221367	340223198	0	3009
OQ450323	CM042677.1/chromosome 1A	98.483	1648	7	15	362582	364228	547348519	547350149	0	2889
OQ450323	CM042677.1/chromosome 1A	96.226	1643	60	2	520544	522185	167838803	167837162	0	2689
OQ450323	CM042677.1/chromosome 1A	97.229	1588	34	5	205080	206661	351196300	351197883	0	2680
OQ450323	CM042677.1/chromosome 1A	95.759	1580	63	3	542828	544407	234182072	234183647	0	2543
OQ450323	CM042677.1/chromosome 1A	95.806	1502	60	3	544097	545597	234173704	234172205	0	2422
OQ450323	CM042677.1/chromosome 1A	96.994	1364	40	1	7824	9187	167872247	167873609	0	2290
OQ450323	CM042677.1/chromosome 1A	97.966	1278	25	1	490940	492217	262362299	262361023	0	2215
OQ450323	CM042677.1/chromosome 1A	97.966	1278	25	1	75960	77237	262362299	262361023	0	2215
OQ450323	CM042677.1/chromosome 1A	97.788	1266	21	7	393155	394420	131852322	131851064	0	2176
OQ450323	CM042677.1/chromosome 1A	97.788	1266	21	7	289525	290790	131851064	131852322	0	2176
OQ450323	CM042677.1/chromosome 1A	94.565	1380	71	3	219849	221226	126013372	126014749	0	2130
OQ450323	CM042677.1/chromosome 1A	94.772	1358	56	6	326354	327703	126015038	126016388	0	2100
OQ450323	CM042677.1/chromosome 1A	94.44	1331	64	10	302911	304241	167866119	167867439	0	2039
OQ450323	CM042677.1/chromosome 1A	92.831	1367	89	2	329847	331204	126146566	126147932	0	1973
OQ450323	CM042677.1/chromosome 1A	94.493	1253	64	2	282105	283357	126013438	126012191	0	1927
OQ450323	CM042677.1/chromosome 1A	94.493	1253	64	2	121527	122779	126013438	126012191	0	1927
OQ450323	CM042677.1/chromosome 1A	97.452	1099	21	7	128947	130045	131851064	131852155	0	1868
OQ450323	CM042677.1/chromosome 1A	96.245	1145	11	2	153540	154652	88028019	88026875	0	1847
OQ450323	CM042677.1/chromosome 1A	96.245	1145	11	2	441140	442252	88026875	88028019	0	1847
OQ450323	CM042677.1/chromosome 1A	99.213	1016	8	0	526448	527463	340351227	340350212	0	1832
OQ450323	CM042677.1/chromosome 1A	92.756	1270	68	5	328533	329802	126145321	126146566	0	1814
OQ450323	CM042677.1/chromosome 1A	92.207	1219	45	37	207616	208833	87898654	87897485	0	1679
OQ450323	CM042677.1/chromosome 1A	93.904	1099	58	2	330115	331204	126046212	126047310	0	1650
OQ450323	CM042677.1/chromosome 1A	93.898	1098	57	3	330115	331203	126095179	126096275	0	1648
OQ450323	CM042677.1/chromosome 1A	93.722	1099	60	2	330115	331204	126087963	126089061	0	1639
OQ450323	CM042677.1/chromosome 1A	93.54	1099	59	4	330115	331204	126037607	126038702	0	1626
OQ450323	CM042677.1/chromosome 1A	93.534	1098	62	2	330115	331203	126092298	126093395	0	1626
OQ450323	CM042677.1/chromosome 1A	93.528	1097	62	2	330115	331202	126098069	126099165	0	1624
OQ450323	CM042677.1/chromosome 1A	93.219	1106	65	3	330108	331204	126086517	126087621	0	1618
OQ450323	CM042677.1/chromosome 1A	93.437	1097	63	2	330115	331202	126093746	126094842	0	1618
OQ450323	CM042677.1/chromosome 1A	93.358	1099	64	2	330115	331204	126030408	126031506	0	1616
OQ450323	CM042677.1/chromosome 1A	93.345	1097	64	2	330115	331202	126034738	126035834	0	1613
OQ450323	CM042677.1/chromosome 1A	93.345	1097	63	3	330115	331202	126044770	126045865	0	1613
OQ450323	CM042677.1/chromosome 1A	93.273	1100	63	4	330115	331204	126024670	126025768	0	1611
OQ450323	CM042677.1/chromosome 1A	93.128	1106	65	4	330108	331204	126041887	126042990	0	1611
OQ450323	CM042677.1/chromosome 1A	93.267	1099	65	2	330115	331204	126072088	126073186	0	1611
OQ450323	CM042677.1/chromosome 1A	93.26	1098	62	4	330115	331202	126096626	126097721	0	1607
OQ450323	CM042677.1/chromosome 1A	93.176	1099	66	2	330115	331204	126017483	126018581	0	1605
OQ450323	CM042677.1/chromosome 1A	92.973	1110	62	6	330108	331204	126136208	126137314	0	1604
OQ450323	CM042677.1/chromosome 1A	93.091	1100	66	3	330115	331204	126089407	126090506	0	1602
OQ450323	CM042677.1/chromosome 1A	93.169	1098	63	4	330115	331204	126100947	126102040	0	1602
OQ450323	CM042677.1/chromosome 1A	93.085	1099	67	2	330115	331204	126033291	126034389	0	1600
OQ450323	CM042677.1/chromosome 1A	93.085	1099	67	2	330115	331204	126111127	126112225	0	1600
OQ450323	CM042677.1/chromosome 1A	93.085	1099	65	3	330115	331204	126031846	126032942	0	1598
OQ450323	CM042677.1/chromosome 1A	92.994	1099	68	2	330115	331204	126076428	126077526	0	1594
OQ450323	CM042677.1/chromosome 1A	93.066	1096	63	5	330115	331202	126020374	126021464	0	1591
OQ450323	CM042677.1/chromosome 1A	92.909	1100	68	3	330115	331204	126073532	126074631	0	1591
OQ450323	CM042677.1/chromosome 1A	92.903	1099	68	3	330115	331204	126079315	126080412	0	1589
OQ450323	CM042677.1/chromosome 1A	92.903	1099	68	3	330115	331204	126085080	126086177	0	1589
OQ450323	CM042677.1/chromosome 1A	92.903	1099	69	2	330115	331204	126109679	126110777	0	1589
OQ450323	CM042677.1/chromosome 1A	92.903	1099	69	2	330115	331204	126112576	126113674	0	1589
OQ450323	CM042677.1/chromosome 1A	92.831	1102	65	6	330115	331204	126049066	126050165	0	1585
OQ450323	CM042677.1/chromosome 1A	92.909	1100	60	10	330115	331204	126053365	126054456	0	1583
OQ450323	CM042677.1/chromosome 1A	92.896	1098	65	8	330116	331204	126074982	126076075	0	1583
OQ450323	CM042677.1/chromosome 1A	92.812	1099	67	3	330115	331204	126018929	126020024	0	1581
OQ450323	CM042677.1/chromosome 1A	92.721	1099	68	5	330115	331204	126108233	126109328	0	1576
OQ450323	CM042677.1/chromosome 1A	92.593	1107	65	8	330108	331203	126082193	126083293	0	1574
OQ450323	CM042677.1/chromosome 1A	92.714	1098	68	8	330115	331202	126083637	126084732	0	1574
OQ450323	CM042677.1/chromosome 1A	92.721	1099	66	6	330115	331204	126099510	126100603	0	1574
OQ450323	CM042677.1/chromosome 1A	92.63	1099	69	3	330115	331204	126114024	126115119	0	1570
OQ450323	CM042677.1/chromosome 1A	92.572	1104	65	13	330108	331204	126080755	126081848	0	1568
OQ450323	CM042677.1/chromosome 1A	92.545	1100	67	8	330115	331204	126028965	126030059	0	1563
OQ450323	CM042677.1/chromosome 1A	92.448	1099	71	4	330115	331204	126116901	126117996	0	1559
OQ450323	CM042677.1/chromosome 1A	92.455	1100	66	7	330115	331204	126051932	126053024	0	1555
OQ450323	CM042677.1/chromosome 1A	92.371	1101	68	8	330115	331204	126023235	126024330	0	1554
OQ450323	CM042677.1/chromosome 1A	92.189	1101	73	8	330116	331204	126077877	126078976	0	1544
OQ450323	CM042677.1/chromosome 1A	92.203	1103	65	11	330115	331204	126115465	126116559	0	1541
OQ450323	CM042677.1/chromosome 1A	91.953	1106	75	5	330108	331204	126090849	126091949	0	1537
OQ450323	CM042677.1/chromosome 1A	92.175	1099	67	13	330115	331204	126026114	126027202	0	1535
OQ450323	CM042677.1/chromosome 1A	92.168	1098	65	15	330115	331204	126043335	126044419	0	1531
OQ450323	CM042677.1/chromosome 1A	91.909	1100	72	8	330115	331204	126039052	126040144	0	1522
OQ450323	CM042677.1/chromosome 1A	92	1100	64	12	330115	331204	126050500	126051585	0	1522
OQ450323	CM042677.1/chromosome 1A	92	1100	63	20	330115	331204	126021816	126022900	0	1520
OQ450323	CM042677.1/chromosome 1A	91.538	1099	68	11	330115	331204	126040477	126041559	0	1491
OQ450323	CM042677.1/chromosome 1A	91	1100	71	17	330115	331202	126027545	126028628	0	1458
OQ450323	CM042677.1/chromosome 1A	90.502	1095	72	27	330116	331204	126054807	126055875	0	1417
OQ450323	CM042677.1/chromosome 1A	90.308	1104	67	27	330108	331202	126047638	126048710	0	1410
OQ450323	CM042677.1/chromosome 1A	90.235	1106	66	31	330115	331204	126036180	126037259	0	1406
OQ450323	CM042677.1/chromosome 1A	90.765	1072	62	7	546334	547404	234181095	234180060	0	1397
OQ450323	CM042677.1/chromosome 1A	81.28	1266	117	95	207611	208833	87946429	87945241	0	915
OQ450323	CM042681.1/chromosome 5A	98.662	39833	386	60	429501	469315	157998273	158037976	0	70469
OQ450323	CM042681.1/chromosome 5A	98.872	16580	136	16	144361	160931	158020132	158003595	0	29534
OQ450323	CM042681.1/chromosome 5A	97.837	16461	288	38	45491	61923	373115554	373099134	0	28363
OQ450323	CM042681.1/chromosome 5A	96.816	16020	308	96	149051	165031	173929070	173913214	0	26572
OQ450323	CM042681.1/chromosome 5A	98.581	12753	124	14	221163	233914	158010969	157998273	0	22495
OQ450323	CM042681.1/chromosome 5A	96.798	11899	230	76	434861	446741	173917305	173929070	0	19723
OQ450323	CM042681.1/chromosome 5A	97.562	10008	197	19	236715	246714	373115137	373125105	0	17086
OQ450323	CM042681.1/chromosome 5A	98.561	9312	94	18	469311	478621	158042117	158051389	0	16417
OQ450323	CM042681.1/chromosome 5A	97.964	8842	154	12	169785	178619	173867874	173859052	0	15307
OQ450323	CM042681.1/chromosome 5A	97.293	8533	172	23	453636	462152	373090594	373099083	0	14423
OQ450323	CM042681.1/chromosome 5A	97.771	8031	141	16	220887	228905	373125142	373133146	0	13804
OQ450323	CM042681.1/chromosome 5A	97.795	7754	135	15	434510	442251	373133146	373125417	0	13339
OQ450323	CM042681.1/chromosome 5A	97.659	7646	149	18	229332	236967	373090594	373082969	0	13101
OQ450323	CM042681.1/chromosome 5A	97.771	7403	129	15	153541	160931	373125417	373132795	0	12724
OQ450323	CM042681.1/chromosome 5A	96.864	7397	168	37	221163	228554	173924642	173917305	0	12316
OQ450323	CM042681.1/chromosome 5A	97.576	6353	127	15	427741	434083	373084259	373090594	0	10853
OQ450323	CM042681.1/chromosome 5A	95.442	6626	237	23	105223	111838	404498685	404505255	0	10503
OQ450323	CM042681.1/chromosome 5A	97.414	5414	111	20	40181	45591	373077577	373082964	0	9195
OQ450323	CM042681.1/chromosome 5A	98.012	4779	82	8	165027	169804	173904943	173900177	0	8287
OQ450323	CM042681.1/chromosome 5A	95.113	5136	211	15	105232	110359	404362307	404367410	0	8058
OQ450323	CM042681.1/chromosome 5A	96.045	4855	171	8	105513	110359	405330251	405325410	0	7882
OQ450323	CM042681.1/chromosome 5A	95.428	4637	155	16	52653	57261	404804205	404808812	0	7336
OQ450323	CM042681.1/chromosome 5A	95.83	4101	125	15	53162	57261	404436205	404440260	0	6584
OQ450323	CM042681.1/chromosome 5A	97.121	3856	103	4	108243	112098	404782061	404785908	0	6499
OQ450323	CM042681.1/chromosome 5A	97.03	3401	87	11	108702	112098	405402935	405399545	0	5709
OQ450323	CM042681.1/chromosome 5A	98.28	3256	55	1	419359	422613	173934915	173931660	0	5701
OQ450323	CM042681.1/chromosome 5A	96.891	3409	75	3	505786	509194	190069788	190066411	0	5679
OQ450323	CM042681.1/chromosome 5A	96.891	3409	75	3	90806	94214	190069788	190066411	0	5679
OQ450323	CM042681.1/chromosome 5A	97.702	2393	35	6	510595	512982	173874144	173876521	0	4096
OQ450323	CM042681.1/chromosome 5A	95.036	2619	85	7	291420	294021	404440266	404442856	0	4074
OQ450323	CM042681.1/chromosome 5A	94.854	2604	89	12	291420	294021	404808818	404811378	0	4024
OQ450323	CM042681.1/chromosome 5A	95.755	2450	77	6	512221	514645	404797196	404799643	0	3923
OQ450323	CM042681.1/chromosome 5A	96	2425	77	8	106282	108705	405414325	405411920	0	3923
OQ450323	CM042681.1/chromosome 5A	95.058	2489	84	8	512221	514670	404420881	404423369	0	3879
OQ450323	CM042681.1/chromosome 5A	96.149	2363	79	7	50807	53167	404429821	404432173	0	3849
OQ450323	CM042681.1/chromosome 5A	97.748	2176	47	2	503616	505790	190093287	190091113	0	3746
OQ450323	CM042681.1/chromosome 5A	97.748	2176	47	2	88636	90810	190093287	190091113	0	3746
OQ450323	CM042681.1/chromosome 5A	96.787	2023	59	6	103215	105236	404463074	404465091	0	3371
OQ450323	CM042681.1/chromosome 5A	97.787	1943	36	3	142448	144389	173871551	173869615	0	3343
OQ450323	CM042681.1/chromosome 5A	96.497	2027	64	6	103211	105236	404829425	404831445	0	3343
OQ450323	CM042681.1/chromosome 5A	95.071	1968	69	7	106282	108247	404748879	404750820	0	3072
OQ450323	CM042681.1/chromosome 5A	96.729	1773	51	3	279283	281049	404427918	404426147	0	2946
OQ450323	CM042681.1/chromosome 5A	96.542	1764	40	4	279292	281050	404804201	404802454	0	2900
OQ450323	CM042681.1/chromosome 5A	97.364	1631	43	0	510595	512225	405358840	405357210	0	2774
OQ450323	CM042681.1/chromosome 5A	96.321	1631	59	1	510595	512225	404787202	404788831	0	2678
OQ450323	CM042681.1/chromosome 5A	96.245	1651	30	8	164513	166158	189965346	189966969	0	2676
OQ450323	CM042681.1/chromosome 5A	97.179	1489	27	1	484457	485945	173859059	173857586	0	2503
OQ450323	CM042681.1/chromosome 5A	97.179	1489	27	1	69477	70965	173859059	173857586	0	2503
OQ450323	CM042681.1/chromosome 5A	95.92	1446	57	1	110355	111800	405315114	405313671	0	2342
OQ450323	CM042681.1/chromosome 5A	98.491	1259	18	1	233911	235169	157976460	157975203	0	2218
OQ450323	CM042681.1/chromosome 5A	98.491	1259	18	1	428246	429504	157975203	157976460	0	2218
OQ450323	CM042681.1/chromosome 5A	94.879	1367	47	4	294017	295381	404461308	404462653	0	2115
OQ450323	CM042681.1/chromosome 5A	94.684	1298	35	7	246122	247419	442296703	442297966	0	1984
OQ450323	CM042681.1/chromosome 5A	98.375	1108	10	2	515543	516643	173873352	173872246	0	1940
OQ450323	CM042681.1/chromosome 5A	98.054	1028	20	0	102196	103223	173877864	173878891	0	1788
OQ450323	CM042681.1/chromosome 5A	93.47	1118	41	19	131734	132836	173899836	173898736	0	1631
OQ450323	CM042680.1/chromosome 4A	99.185	29094	126	84	408213	437303	12426292	12455277	0	52311
OQ450323	CM042680.1/chromosome 4A	99.893	27024	4	2	285288	312286	12482368	12455345	0	49720
OQ450323	CM042680.1/chromosome 4A	97.509	19627	192	203	178711	198322	12508602	12489258	0	33261
OQ450323	CM042680.1/chromosome 4A	97.83	15670	247	52	457211	472847	91053575	91069184	0	26967
OQ450323	CM042680.1/chromosome 4A	97.522	14890	249	59	436024	450877	91100439	91085634	0	25342
OQ450323	CM042680.1/chromosome 4A	97.522	14890	249	59	144915	159768	91085634	91100439	0	25342
OQ450323	CM042680.1/chromosome 4A	99.916	13028	3	3	392525	405544	12476228	12489255	0	23990
OQ450323	CM042680.1/chromosome 4A	96.485	14368	184	239	1	14353	473735510	473721449	0	23438
OQ450323	CM042680.1/chromosome 4A	98.056	12760	223	13	517141	529896	91154787	91142049	0	22166
OQ450323	CM042680.1/chromosome 4A	98.555	11905	157	8	400443	412338	194079962	194091860	0	21017
OQ450323	CM042680.1/chromosome 4A	98.16	11576	139	33	393021	404580	26489748	26478231	0	20129
OQ450323	CM042680.1/chromosome 4A	97.844	11593	189	20	149354	160933	91174239	91162695	0	19967
OQ450323	CM042680.1/chromosome 4A	97.843	11591	189	20	434861	446438	91162697	91174239	0	19963
OQ450323	CM042680.1/chromosome 4A	96.149	10126	325	23	390352	400448	194062176	194072265	0	16478
OQ450323	CM042680.1/chromosome 4A	97.857	9568	108	83	226112	235676	12455277	12445804	0	16443
OQ450323	CM042680.1/chromosome 4A	98.115	8541	140	19	377538	386075	26534657	26526135	0	14861
OQ450323	CM042680.1/chromosome 4A	95.88	8713	335	18	380671	389380	194053487	194062178	0	14079
OQ450323	CM042680.1/chromosome 4A	97.695	7938	151	18	103209	111145	91154773	91162679	0	13616
OQ450323	CM042680.1/chromosome 4A	97.785	7405	129	12	221163	228554	91170079	91162697	0	12733
OQ450323	CM042680.1/chromosome 4A	97.266	7499	170	17	449711	457208	91046074	91053538	0	12680
OQ450323	CM042680.1/chromosome 4A	95.18	8049	172	161	426680	434717	12418455	12426298	0	12515
OQ450323	CM042680.1/chromosome 4A	96.93	7493	173	41	340307	347792	91119066	91111624	0	12510
OQ450323	CM042680.1/chromosome 4A	91.413	9258	521	210	103223	112411	256862323	256853271	0	12440
OQ450323	CM042680.1/chromosome 4A	96.685	7360	158	45	155827	163156	91100437	91107740	0	12161
OQ450323	CM042680.1/chromosome 4A	96.319	7064	130	97	541389	548445	473742451	473735511	0	11485
OQ450323	CM042680.1/chromosome 4A	94.635	6990	161	159	228698	235676	12426298	12419512	0	10634
OQ450323	CM042680.1/chromosome 4A	96.961	6253	122	35	221163	227391	91094231	91100439	0	10432
OQ450323	CM042680.1/chromosome 4A	96.444	6159	198	13	7823	13981	194104688	194098551	0	10141
OQ450323	CM042680.1/chromosome 4A	96.267	6161	183	17	285288	291422	194070472	194064333	0	10059
OQ450323	CM042680.1/chromosome 4A	99.869	5342	1	1	124710	130045	12482368	12477027	0	9821
OQ450323	CM042680.1/chromosome 4A	97.284	5780	102	19	19512	25269	91136274	91142020	0	9753
OQ450323	CM042680.1/chromosome 4A	97.768	5645	71	21	285288	290924	26484151	26489748	0	9675
OQ450323	CM042680.1/chromosome 4A	96.332	5671	196	10	374912	380579	194047830	194053491	0	9310
OQ450323	CM042680.1/chromosome 4A	97.792	5344	66	18	124710	130045	26484151	26489450	0	9167
OQ450323	CM042680.1/chromosome 4A	96.716	5481	153	11	273972	279451	194097963	194092509	0	9099
OQ450323	CM042680.1/chromosome 4A	96.065	5362	167	14	124710	130045	194070472	194065129	0	8693
OQ450323	CM042680.1/chromosome 4A	96.853	5116	113	27	434861	439965	91105515	91100437	0	8512
OQ450323	CM042680.1/chromosome 4A	96.853	5116	113	27	223450	228554	91100437	91105515	0	8512
OQ450323	CM042680.1/chromosome 4A	98.322	4351	63	3	388675	393025	26505646	26501306	0	7622
OQ450323	CM042680.1/chromosome 4A	98.537	4032	34	20	80025	84055	232141107	232145114	0	7095
OQ450323	CM042680.1/chromosome 4A	98.537	4032	34	20	495005	499035	232141107	232145114	0	7095
OQ450323	CM042680.1/chromosome 4A	97.523	4037	44	40	5792	9818	232112139	232108149	0	6850
OQ450323	CM042680.1/chromosome 4A	96.315	4098	66	64	173011	177099	207520043	207524064	0	6652
OQ450323	CM042680.1/chromosome 4A	96.688	3985	73	27	291406	295385	91133863	91129933	0	6573
OQ450323	CM042680.1/chromosome 4A	97.693	3815	59	20	372369	376172	26560379	26556583	0	6530
OQ450323	CM042680.1/chromosome 4A	94.967	4153	176	23	529868	534015	256883792	256887916	0	6481
OQ450323	CM042680.1/chromosome 4A	96.545	3936	78	39	163383	167312	91107740	91111623	0	6462
OQ450323	CM042680.1/chromosome 4A	94.739	4068	143	30	243165	247214	388875438	388879452	0	6261
OQ450323	CM042680.1/chromosome 4A	94.886	3735	171	8	368102	371836	194041365	194045079	0	5821
OQ450323	CM042680.1/chromosome 4A	97.27	3406	59	16	333703	337097	91130006	91126624	0	5744
OQ450323	CM042680.1/chromosome 4A	98.066	3309	33	23	177095	180401	207533151	207536430	0	5727
OQ450323	CM042680.1/chromosome 4A	96.054	2686	102	3	371893	374578	194045078	194047759	0	4370
OQ450323	CM042680.1/chromosome 4A	99.336	2410	11	4	273582	275991	473721545	473719141	0	4357
OQ450323	CM042680.1/chromosome 4A	94.452	2776	74	62	497129	499899	427928350	427925650	0	4200
OQ450323	CM042680.1/chromosome 4A	94.452	2776	74	62	82149	84919	427928350	427925650	0	4200
OQ450323	CM042680.1/chromosome 4A	97.464	2445	23	34	158489	160931	12455277	12452870	0	4135
OQ450323	CM042680.1/chromosome 4A	96.632	2375	26	26	469278	471646	232127984	232125658	0	3893
OQ450323	CM042680.1/chromosome 4A	91.42	2867	179	51	341868	344721	256871405	256868593	0	3869
OQ450323	CM042680.1/chromosome 4A	98.527	1969	20	7	3806	5773	232114087	232112127	0	3467
OQ450323	CM042680.1/chromosome 4A	97.732	1940	33	4	147219	149158	91036289	91034361	0	3328
OQ450323	CM042680.1/chromosome 4A	97.732	1940	33	4	446634	448573	91034361	91036289	0	3328
OQ450323	CM042680.1/chromosome 4A	95.309	2004	53	34	455809	457808	232147507	232145541	0	3142
OQ450323	CM042680.1/chromosome 4A	97.533	1824	21	8	454245	456053	232159589	232161403	0	3097
OQ450323	CM042680.1/chromosome 4A	96.518	1723	39	10	144361	146081	91047777	91046074	0	2830
OQ450323	CM042680.1/chromosome 4A	98.333	1620	12	8	151165	152781	232151621	232150014	0	2828
OQ450323	CM042680.1/chromosome 4A	98.333	1620	12	8	443011	444627	232150014	232151621	0	2828
OQ450323	CM042680.1/chromosome 4A	95.022	1788	63	9	241381	243167	388870707	388872469	0	2785
OQ450323	CM042680.1/chromosome 4A	96.999	1666	25	16	185431	187094	232121053	232119411	0	2776
OQ450323	CM042680.1/chromosome 4A	97.956	1517	30	1	337149	338665	91126625	91125110	0	2628
OQ450323	CM042680.1/chromosome 4A	97.809	1506	33	0	387120	388625	26507146	26505641	0	2599
OQ450323	CM042680.1/chromosome 4A	90.796	1934	168	6	391079	393009	332763366	332765292	0	2577
OQ450323	CM042680.1/chromosome 4A	95.429	1597	57	11	119242	120835	432361396	432362979	0	2531
OQ450323	CM042680.1/chromosome 4A	99.277	1384	9	1	374341	375724	232157944	232156562	0	2499
OQ450323	CM042680.1/chromosome 4A	89.922	1935	166	9	391079	393010	332824044	332825952	0	2466
OQ450323	CM042680.1/chromosome 4A	98.544	1374	18	1	376168	377541	26552350	26550979	0	2425
OQ450323	CM042680.1/chromosome 4A	97.781	1397	11	10	78648	80032	232130445	232131833	0	2390
OQ450323	CM042680.1/chromosome 4A	97.781	1397	11	10	493628	495012	232130445	232131833	0	2390
OQ450323	CM042680.1/chromosome 4A	98.213	1343	24	0	510595	511937	91070526	91069184	0	2348
OQ450323	CM042680.1/chromosome 4A	93.622	1568	50	9	117656	119199	432358231	432359772	0	2296
OQ450323	CM042680.1/chromosome 4A	93.342	1487	72	17	338852	340329	256880261	256878793	0	2172
OQ450323	CM042680.1/chromosome 4A	98.188	1214	15	6	391928	393140	232153638	232152431	0	2113
OQ450323	CM042680.1/chromosome 4A	98.329	1197	15	5	7616	8809	232123309	232122115	0	2095
OQ450323	CM042680.1/chromosome 4A	95.349	1290	53	4	471501	472790	4286664	4287946	0	2043
OQ450323	CM042680.1/chromosome 4A	98.657	1117	13	2	101090	102205	91134912	91136027	0	1978
OQ450323	CM042680.1/chromosome 4A	99.138	1044	8	1	61012	62055	232124344	232123302	0	1877
OQ450323	CM042680.1/chromosome 4A	98.392	1057	14	1	386071	387124	26516850	26515794	0	1855
OQ450323	CM042680.1/chromosome 4A	94.514	1203	46	9	534915	536106	256888779	256889972	0	1838
OQ450323	CM042680.1/chromosome 4A	98.214	1008	10	3	223705	224712	232119388	232118389	0	1755
OQ450323	CM042680.1/chromosome 4A	98.214	1008	10	3	156082	157089	232119388	232118389	0	1755
OQ450323	CM042680.1/chromosome 4A	98.214	1008	10	3	438703	439710	232118389	232119388	0	1755
OQ450323	CM042680.1/chromosome 4A	98.1	1000	15	4	464164	465160	250404572	250405570	0	1738
OQ450323	CM042680.1/chromosome 4A	96.696	1029	25	9	102196	103223	91084703	91083683	0	1703
OQ450323	CM042680.1/chromosome 4A	91.291	1263	71	25	344720	345974	256864588	256863357	0	1687
OQ450323	CM042680.1/chromosome 4A	89.645	1014	66	23	216311	217315	256917242	256918225	0	1254
OQ450323	CM042680.1/chromosome 4A	88.218	1027	69	40	423107	424124	256926412	256927395	0	1179
OQ450323	CM042682.1/chromosome 6A	94.309	12018	246	314	23270	35262	356450671	356462275	0	18000
OQ450323	CM042682.1/chromosome 6A	97.618	7978	144	12	179556	187530	276798824	276790890	0	13638
OQ450323	CM042682.1/chromosome 6A	97.91	5550	60	32	456794	462340	406122937	406128433	0	9555
OQ450323	CM042682.1/chromosome 6A	97.017	4224	107	7	374336	378551	346486812	346491024	0	7084
OQ450323	CM042682.1/chromosome 6A	97.665	3769	27	43	19512	23275	356445591	356449303	0	6416
OQ450323	CM042682.1/chromosome 6A	95.08	3943	116	28	371030	374950	58423711	58419825	0	6135
OQ450323	CM042682.1/chromosome 6A	98.657	2308	8	11	39742	42049	256454098	256456382	0	4069
OQ450323	CM042682.1/chromosome 6A	96.386	2435	87	1	267249	269682	58415152	58417586	0	4008
OQ450323	CM042682.1/chromosome 6A	96.209	2427	27	52	190703	193124	168515941	168518307	0	3912
OQ450323	CM042682.1/chromosome 6A	97.855	2145	29	14	454552	456696	406120808	406122935	0	3690
OQ450323	CM042682.1/chromosome 6A	94.13	2300	82	22	374976	377273	58419831	58417583	0	3450
OQ450323	CM042682.1/chromosome 6A	97.695	1562	9	6	141294	142853	442738797	442737261	0	2660
OQ450323	CM042682.1/chromosome 6A	95.609	1617	34	32	265923	267537	450008711	450010292	0	2558
OQ450323	CM042682.1/chromosome 6A	97.826	1288	27	1	28229	29516	276126130	276124844	0	2222
OQ450323	CM042682.1/chromosome 6A	98.509	1207	17	1	453353	454559	406105781	406106986	0	2128
OQ450323	CM042682.1/chromosome 6A	94.64	1194	22	31	379318	380509	450006976	450008129	0	1812
OQ450323	CM042679.1/chromosome 3A	97.613	8548	177	24	236725	245267	212158156	212149631	0	14630
OQ450323	CM042679.1/chromosome 3A	97.479	8567	170	37	245262	253821	212129482	212120955	0	14582
OQ450323	CM042679.1/chromosome 3A	95.69	8678	318	30	396993	405653	122350506	122359144	0	13902
OQ450323	CM042679.1/chromosome 3A	97.605	7224	130	34	326354	333572	212244927	212237742	0	12342
OQ450323	CM042679.1/chromosome 3A	99.734	6016	14	2	311317	317330	116810817	116804802	0	11020
OQ450323	CM042679.1/chromosome 3A	97.407	6479	123	15	72425	78895	212173142	212179583	0	10992
OQ450323	CM042679.1/chromosome 3A	97.407	6479	123	15	487405	493875	212173142	212179583	0	10992
OQ450323	CM042679.1/chromosome 3A	95.489	6141	245	9	390923	397038	122344466	122350599	0	9777
OQ450323	CM042679.1/chromosome 3A	95.968	5159	160	8	407180	412338	122379221	122384331	0	8331
OQ450323	CM042679.1/chromosome 3A	97.986	4271	75	9	291406	295676	212234934	212230675	0	7400
OQ450323	CM042679.1/chromosome 3A	95.41	4532	183	10	286907	291422	122350599	122346077	0	7193
OQ450323	CM042679.1/chromosome 3A	95.651	4093	169	6	386939	391030	122340374	122344458	0	6564
OQ450323	CM042679.1/chromosome 3A	96.076	4052	41	80	359739	363771	222405110	222409062	0	6493
OQ450323	CM042679.1/chromosome 3A	97.635	3637	45	7	491031	494658	212082048	212078444	0	6202
OQ450323	CM042679.1/chromosome 3A	97.635	3637	45	7	76051	79678	212082048	212078444	0	6202
OQ450323	CM042679.1/chromosome 3A	97.467	3593	76	12	326353	329943	212161555	212165134	0	6117
OQ450323	CM042679.1/chromosome 3A	95.178	3733	157	8	126329	130045	122350599	122346874	0	5875
OQ450323	CM042679.1/chromosome 3A	97.51	2851	66	4	69581	72429	212168598	212171445	0	4867
OQ450323	CM042679.1/chromosome 3A	97.51	2851	66	4	484561	487409	212168598	212171445	0	4867
OQ450323	CM042679.1/chromosome 3A	96.199	2841	54	12	299658	302477	212203208	212200401	0	4599
OQ450323	CM042679.1/chromosome 3A	95.975	2410	71	8	387658	390067	313571947	313574330	0	3890
OQ450323	CM042679.1/chromosome 3A	97.643	2164	43	6	295992	298151	212230680	212228521	0	3707
OQ450323	CM042679.1/chromosome 3A	98.473	2030	25	5	317954	319982	212200310	212198286	0	3572
OQ450323	CM042679.1/chromosome 3A	98.233	1868	31	2	67537	69403	212166164	212168030	0	3265
OQ450323	CM042679.1/chromosome 3A	98.233	1868	31	2	482517	484383	212166164	212168030	0	3265
OQ450323	CM042679.1/chromosome 3A	90.846	2458	180	18	65229	67668	123830362	123832792	0	3251
OQ450323	CM042679.1/chromosome 3A	90.846	2458	180	18	480209	482648	123830362	123832792	0	3251
OQ450323	CM042679.1/chromosome 3A	95.755	1979	70	5	286827	288797	313637632	313635660	0	3177
OQ450323	CM042679.1/chromosome 3A	95.755	1979	70	5	395148	397118	313635660	313637632	0	3177
OQ450323	CM042679.1/chromosome 3A	95.755	1979	70	5	126249	128219	313637632	313635660	0	3177
OQ450323	CM042679.1/chromosome 3A	98.247	1711	29	1	482675	484384	212083755	212082045	0	2992
OQ450323	CM042679.1/chromosome 3A	98.247	1711	29	1	67695	69404	212083755	212082045	0	2992
OQ450323	CM042679.1/chromosome 3A	95.205	1710	63	5	99171	100874	212237752	212236056	0	2686
OQ450323	CM042679.1/chromosome 3A	98.228	1524	23	4	298139	299662	212224145	212222626	0	2662
OQ450323	CM042679.1/chromosome 3A	93.995	1682	77	16	285288	286952	122352180	122350506	0	2525
OQ450323	CM042679.1/chromosome 3A	93.995	1682	77	16	124710	126374	122352180	122350506	0	2525
OQ450323	CM042679.1/chromosome 3A	96.716	1492	48	1	277960	279451	122386471	122384981	0	2483
OQ450323	CM042679.1/chromosome 3A	90.837	1768	125	12	478411	480171	123828444	123830181	0	2333
OQ450323	CM042679.1/chromosome 3A	98.471	1112	16	1	481568	482679	212119890	212118780	0	1958
OQ450323	CM042679.1/chromosome 3A	98.471	1112	16	1	66588	67699	212119890	212118780	0	1958
OQ450323	CM042679.1/chromosome 3A	97.974	1086	18	3	334349	335433	212254366	212253284	0	1881
OQ450323	CM042679.1/chromosome 3A	98.297	1057	18	0	480425	481481	212120941	212119885	0	1853
OQ450323	CM042679.1/chromosome 3A	98.297	1057	18	0	65445	66501	212120941	212119885	0	1853
OQ450323	CM042679.1/chromosome 3A	98.733	1026	12	1	66199	67224	212165140	212166164	0	1821
OQ450323	CM042679.1/chromosome 3A	98.733	1026	12	1	481179	482204	212165140	212166164	0	1821
OQ450323	CM042679.1/chromosome 3A	94.986	1097	37	2	288792	289888	313597884	313596806	0	1705
OQ450323	CM042679.1/chromosome 3A	94.986	1097	37	2	394057	395153	313596806	313597884	0	1705
OQ450323	CM042679.1/chromosome 3A	94.986	1097	37	2	128214	129310	313597884	313596806	0	1705
OQ450323	CM042679.1/chromosome 3A	92.97	1138	68	10	477203	478334	123827318	123828449	0	1648
OQ450323	CM042679.1/chromosome 3A	89.707	1195	87	10	335843	337024	197833272	197832101	0	1493
OQ450323	CM042683.1/chromosome 7A	95.986	9093	153	168	326354	335435	499425907	499434798	0	14574
OQ450323	CM042683.1/chromosome 7A	96.285	8507	156	127	418773	427255	91884801	91893171	0	13812
OQ450323	CM042683.1/chromosome 7A	96.172	8516	126	143	341216	349721	499405648	499413973	0	13736
OQ450323	CM042683.1/chromosome 7A	96.857	7255	212	10	456192	463444	268619164	268611924	0	12120
OQ450323	CM042683.1/chromosome 7A	95.243	7546	127	183	230548	238078	91900043	91892715	0	11732
OQ450323	CM042683.1/chromosome 7A	96.16	7083	107	130	335755	342825	499465182	499458253	0	11420
OQ450323	CM042683.1/chromosome 7A	94.412	5136	92	154	427739	432867	91895096	91900043	0	7714
OQ450323	CM042683.1/chromosome 7A	95.55	4742	90	94	343928	348657	499439418	499434786	0	7476
OQ450323	CM042683.1/chromosome 7A	98.486	3368	18	13	349717	353084	499418424	499421758	0	5906
OQ450323	CM042683.1/chromosome 7A	100	3107	0	0	317630	320736	499421756	499424862	0	5738
OQ450323	CM042683.1/chromosome 7A	97.216	3017	64	11	7823	10838	318961849	318958852	0	5088
OQ450323	CM042683.1/chromosome 7A	95.83	2710	90	9	249698	252404	6279945	6282634	0	4357
OQ450323	CM042683.1/chromosome 7A	95.774	2532	85	10	22673	25202	547781323	547778812	0	4063
OQ450323	CM042683.1/chromosome 7A	96.091	2277	74	8	247431	249707	6269914	6272175	0	3698
OQ450323	CM042683.1/chromosome 7A	96.902	1840	48	1	444911	446741	268609773	268607934	0	3073
OQ450323	CM042683.1/chromosome 7A	96.902	1840	48	1	149051	150881	268607934	268609773	0	3073
OQ450323	CM042683.1/chromosome 7A	98.095	1470	28	0	9369	10838	318860129	318858660	0	2560
OQ450323	CM042683.1/chromosome 7A	95.92	1152	40	3	335279	336427	268610682	268611829	0	1860
OQ450323	CM042683.1/chromosome 7A	99.413	1023	6	0	326354	327376	499404585	499405607	0	1857
OQ450323	CM042683.1/chromosome 7A	96.661	1108	24	5	335921	337018	471018019	471016915	0	1829
OQ450323	CM042683.1/chromosome 7A	97.122	1077	31	0	7823	8899	318861202	318860126	0	1818
OQ450323	CM042683.1/chromosome 7A	98.509	1006	9	5	162312	163317	408603873	408602874	0	1770
OQ450323	CM042683.1/chromosome 7A	93.054	1051	55	4	510595	511627	306097331	306098381	0	1520
OQ450323	CM042683.1/chromosome 7A	91.771	1118	38	32	342823	343933	499444866	499443796	0	1506
Liu et al A. longiglumis
Mitogenome	Nuclear genome	Identity (%)	Alignment Length (bp)	Mismatches	Gap Opens	Q. Start	Q. End	S. Start	S. End	E-value	Bit Score
OQ450323	Contig105	99.991	161066	3	9	281188	442252	51925	212979	0	297300
OQ450323	Contig105	99.99	61360	2	3	68686	130045	1	61356	0	113300
OQ450323	Contig105	99.993	26936	2	0	483666	510601	1	26936	0	49731
OQ450323	Contig105	99.976	21039	1	2	214638	235676	219504	198470	0	38821
OQ450323	Contig105	99.932	7392	1	2	153540	160931	212979	205592	0	13620
OQ450323	Contig105	99.87	6136	2	6	285288	291422	169388	163258	0	11282
OQ450323	Contig105	99.935	6128	0	3	392530	398657	62148	56025	0	11291
OQ450323	Contig105	99.888	5337	2	4	124710	130045	169388	164055	0	9819
OQ450323	Contig14	97.358	12564	183	83	458660	471214	297246	309669	0	21224
OQ450323	Contig14	97.838	8463	137	30	390205	398657	321367	329793	0	14573
OQ450323	Contig14	97.529	8093	135	40	283354	291422	331718	323667	0	13777
OQ450323	Contig14	97.436	7294	124	38	122776	130045	331718	324464	0	12375
OQ450323	Contig14	97.709	2794	40	13	119989	122779	334643	331871	0	4783
OQ450323	Contig14	93.476	2284	62	60	387931	390208	310545	312747	0	3312
OQ450323	Contig14	97.515	2173	30	13	281188	283357	334022	331871	0	3692
OQ450323	Contig200	99.95	67950	5	22	1	67941	56513	124442	0	125300
OQ450323	Contig200	99.985	39432	4	2	509014	548445	17083	56512	0	72783
OQ450323	Contig200	92.429	16841	489	594	74095	90673	1	16317	0	23311
OQ450323	Contig200	92.429	16841	489	594	489075	505653	1	16317	0	23311
OQ450323	Contig200	99.217	3574	5	17	479358	482921	120882	124442	0	6423
OQ450323	Contig200	99.748	1588	2	2	94034	95621	17083	18668	0	2909
OQ450323	Contig239	98.275	1971	20	6	546479	548445	16839	14879	0	3439
OQ450323	Contig239	98.123	1971	20	9	546479	548445	96449	98406	0	3419
OQ450323	Contig239	86.756	1125	90	32	474012	475087	50165	49051	0	1197
OQ450323	Contig29	92.857	1918	50	52	439772	441660	214319	212460	0	2702
OQ450323	Contig29	92.857	1918	50	52	154132	156020	212460	214319	0	2702
OQ450323	Contig29	92.857	1918	50	52	221755	223643	212460	214319	0	2702
OQ450323	Contig291	98.275	1971	20	6	546479	548445	15325	13365	0	3439
OQ450323	Contig291	86.667	1125	90	33	474012	475087	61611	62724	0	1192
OQ450323	Contig3	96.062	1168	14	24	53097	54259	2273737	2272597	0	1873
OQ450323	Contig39	93.174	2007	65	53	360034	362036	377874	375936	0	2881
OQ450323	Contig393	98.021	1971	25	6	546479	548445	34782	36742	0	3411
OQ450323	Contig393	86.756	1125	90	32	474012	475087	1427	2541	0	1197
OQ450323	Contig401	100	1200	0	0	547246	548445	1	1200	0	2217
OQ450323	Contig46	99.793	15924	21	8	239298	255221	16478	32389	0	29213
OQ450323	Contig46	98.118	12218	164	46	260199	272414	32384	44537	0	21228
OQ450323	Contig46	98.405	1818	11	15	113675	115491	45501	47301	0	3181
OQ450323	LG01/chromosome 1A	95.907	14757	540	33	390923	405653	448084966	448070248	0	23846
OQ450323	LG01/chromosome 1A	95.389	11105	238	167	291406	302477	370686792	370675929	0	17418
OQ450323	LG01/chromosome 1A	96.245	8576	208	98	245262	253821	370596481	370588004	0	13948
OQ450323	LG01/chromosome 1A	96.821	7928	178	59	237347	245267	370624325	370616465	0	13176
OQ450323	LG01/chromosome 1A	95.246	7489	307	22	465035	472515	491317233	491309786	0	11812
OQ450323	LG01/chromosome 1A	95.637	6486	154	78	72425	78895	370639918	370646289	0	10290
OQ450323	LG01/chromosome 1A	95.637	6486	154	78	487405	493875	370639918	370646289	0	10290
OQ450323	LG01/chromosome 1A	95.489	6141	249	17	285288	291412	448077222	448083350	0	9780
OQ450323	LG01/chromosome 1A	98.021	5709	94	12	326354	332054	370705840	370700143	0	9899
OQ450323	LG01/chromosome 1A	95.31	5352	223	17	124710	130045	448077222	448082561	0	8468
OQ450323	LG01/chromosome 1A	95.019	4437	97	74	491031	495443	370548693	370544357	0	6855
OQ450323	LG01/chromosome 1A	95.019	4437	97	74	76051	80463	370548693	370544357	0	6855
OQ450323	LG01/chromosome 1A	95.7	4093	166	6	386939	391030	448089057	448084974	0	6575
OQ450323	LG01/chromosome 1A	95.931	3785	108	12	408554	412338	448052212	448048474	0	6095
OQ450323	LG01/chromosome 1A	97.578	3592	75	8	326353	329943	370628369	370631949	0	6141
OQ450323	LG01/chromosome 1A	95.585	2854	84	29	69582	72429	370635414	370638231	0	4534
OQ450323	LG01/chromosome 1A	95.585	2854	84	29	484562	487409	370635414	370638231	0	4534
OQ450323	LG01/chromosome 1A	91.131	2458	172	19	480209	482648	446558043	446555614	0	3290
OQ450323	LG01/chromosome 1A	91.131	2458	172	19	65229	67668	446558043	446555614	0	3290
OQ450323	LG01/chromosome 1A	94.524	2429	74	45	505427	507850	593730102	593727728	0	3694
OQ450323	LG01/chromosome 1A	94.524	2429	74	45	90447	92870	593730102	593727728	0	3694
OQ450323	LG01/chromosome 1A	97.076	2428	53	12	505427	507850	594315907	594313494	0	4074
OQ450323	LG01/chromosome 1A	97.076	2428	53	12	90447	92870	594315907	594313494	0	4074
OQ450323	LG01/chromosome 1A	94.953	2318	77	6	462725	465037	491412915	491410633	0	3596
OQ450323	LG01/chromosome 1A	91.605	2311	43	96	69480	71770	579545969	579548148	0	3053
OQ450323	LG01/chromosome 1A	91.605	2311	43	96	484460	486750	579545969	579548148	0	3053
OQ450323	LG01/chromosome 1A	97.599	2291	22	27	16834	19120	579543687	579545948	0	3895
OQ450323	LG01/chromosome 1A	96.075	2089	44	28	14257	16340	370720648	370722703	0	3369
OQ450323	LG01/chromosome 1A	96.316	2063	33	39	445247	447307	222551116	222549095	0	3349
OQ450323	LG01/chromosome 1A	96.316	2063	33	39	148485	150545	222549095	222551116	0	3349
OQ450323	LG01/chromosome 1A	98.324	2029	29	4	317954	319982	370675838	370673815	0	3554
OQ450323	LG01/chromosome 1A	98.181	1869	32	2	67537	69404	370632979	370634846	0	3262
OQ450323	LG01/chromosome 1A	98.181	1869	32	2	482517	484384	370632979	370634846	0	3262
OQ450323	LG01/chromosome 1A	91.285	1767	116	12	478411	480171	446559958	446558224	0	2375
OQ450323	LG01/chromosome 1A	98.071	1711	27	2	482675	484384	370550395	370548690	0	2972
OQ450323	LG01/chromosome 1A	98.071	1711	27	2	67695	69404	370550395	370548690	0	2972
OQ450323	LG01/chromosome 1A	95.143	1709	64	5	99171	100874	370689610	370687916	0	2678
OQ450323	LG01/chromosome 1A	99.935	1538	1	0	141294	142831	50631363	50632900	0	2835
OQ450323	LG01/chromosome 1A	96.466	1528	35	14	332047	333572	370691110	370689600	0	2505
OQ450323	LG01/chromosome 1A	98.66	1492	20	0	277960	279451	448046333	448047824	0	2645
OQ450323	LG01/chromosome 1A	96.057	1471	41	6	479323	480783	546278541	546280004	0	2379
OQ450323	LG01/chromosome 1A	95.755	1437	43	7	64377	65803	546278576	546280004	0	2300
OQ450323	LG01/chromosome 1A	96.38	1409	38	3	64406	65803	546091503	546092909	0	2307
OQ450323	LG01/chromosome 1A	96.38	1409	38	3	479386	480783	546091503	546092909	0	2307
OQ450323	LG01/chromosome 1A	96.318	1358	42	7	407180	408534	448053555	448052203	0	2224
OQ450323	LG01/chromosome 1A	89.967	1196	81	12	335843	337024	402530759	402529589	0	1507
OQ450323	LG01/chromosome 1A	93.064	1139	65	12	477203	478334	446561084	446559953	0	1653
OQ450323	LG01/chromosome 1A	97.23	1083	26	4	334349	335429	370710951	370709871	0	1831
OQ450323	LG01/chromosome 1A	98.675	1057	13	1	480425	481481	370587990	370586935	0	1873
OQ450323	LG01/chromosome 1A	98.675	1057	13	1	65445	66501	370587990	370586935	0	1873
OQ450323	LG01/chromosome 1A	98.635	1026	13	1	66199	67224	370631955	370632979	0	1816
OQ450323	LG01/chromosome 1A	98.635	1026	13	1	481179	482204	370631955	370632979	0	1816
OQ450323	LG01/chromosome 1A	88.012	1001	64	39	47975	48950	579549114	579548145	0	1133
OQ450323	LG02/chromosome 2A	99.407	28984	124	32	221997	250970	181894659	181865714	0	52527
OQ450323	LG02/chromosome 2A	99.673	25962	55	16	171131	197091	181828288	181854220	0	47445
OQ450323	LG02/chromosome 2A	98.865	25026	82	139	178701	203720	215711392	215686563	0	44455
OQ450323	LG02/chromosome 2A	99.045	23554	99	86	153540	177090	215663116	215686546	0	42134
OQ450323	LG02/chromosome 2A	98.484	14186	74	99	214375	228554	215656410	215670460	0	24875
OQ450323	LG02/chromosome 2A	97.454	14101	235	82	341222	355314	438998054	438984070	0	23937
OQ450323	LG02/chromosome 2A	99.094	13689	85	25	427739	441418	181881001	181894659	0	24556
OQ450323	LG02/chromosome 2A	96.24	13352	221	220	155005	168340	181789871	181802957	0	21616
OQ450323	LG02/chromosome 2A	99.406	12120	51	11	209189	221306	181776752	181788852	0	21963
OQ450323	LG02/chromosome 2A	95.848	11826	251	175	174103	185916	439032727	439044324	0	18897
OQ450323	LG02/chromosome 2A	99.962	10522	3	1	197066	207587	181854247	181864767	0	19407
OQ450323	LG02/chromosome 2A	97.53	10079	166	58	191396	201467	439057864	439067866	0	17156
OQ450323	LG02/chromosome 2A	97.082	9903	172	69	331337	341227	439011917	439002120	0	16578
OQ450323	LG02/chromosome 2A	94.031	9113	475	49	384227	393323	249699306	249690247	0	13751
OQ450323	LG02/chromosome 2A	96.148	9009	278	21	196520	205512	441724129	441715174	0	14650
OQ450323	LG02/chromosome 2A	97.357	8174	183	11	376144	384315	428176597	428184739	0	13867
OQ450323	LG02/chromosome 2A	95.298	7932	249	53	205508	213417	441692686	441684857	0	12467
OQ450323	LG02/chromosome 2A	98.81	7393	39	28	434861	442252	215670460	215663116	0	13119
OQ450323	LG02/chromosome 2A	95.432	7356	238	27	189084	196415	441731419	441724138	0	11633
OQ450323	LG02/chromosome 2A	94.486	6982	294	29	295310	302264	244046669	244053586	0	10676
OQ450323	LG02/chromosome 2A	98.012	6940	99	20	167132	174066	439025824	439032729	0	12015
OQ450323	LG02/chromosome 2A	98.934	6566	45	15	154374	160931	181894659	181888111	0	11714
OQ450323	LG02/chromosome 2A	96.183	6523	214	15	522181	528692	244029585	244023087	0	10634
OQ450323	LG02/chromosome 2A	97.521	5929	69	63	434861	440787	181795723	181789871	0	10063
OQ450323	LG02/chromosome 2A	97.521	5929	69	63	222628	228554	181789871	181795723	0	10063
OQ450323	LG02/chromosome 2A	97.85	5302	88	20	185912	191209	439052586	439057865	0	9136
OQ450323	LG02/chromosome 2A	95.918	5169	160	20	179202	184358	441826617	441821488	0	8329
OQ450323	LG02/chromosome 2A	96.303	5167	90	81	6079	11242	181900965	181895897	0	8390
OQ450323	LG02/chromosome 2A	95.836	4995	125	66	326354	331342	439024761	439019844	0	7995
OQ450323	LG02/chromosome 2A	96.497	4796	82	50	201541	206335	439067870	439072580	0	7847
OQ450323	LG02/chromosome 2A	100	4019	0	0	134136	138154	569066939	569062921	0	7422
OQ450323	LG02/chromosome 2A	94.172	3895	184	12	258614	262498	249686189	249690050	0	5895
OQ450323	LG02/chromosome 2A	94.486	3609	187	9	194179	197784	249582624	249586223	0	5552
OQ450323	LG02/chromosome 2A	96.104	3311	112	13	174494	177796	138694958	138691657	0	5384
OQ450323	LG02/chromosome 2A	94.624	3274	144	15	380960	384232	249708897	249705655	0	5042
OQ450323	LG02/chromosome 2A	95.484	3233	52	78	270451	273675	347908871	347905725	0	5075
OQ450323	LG02/chromosome 2A	96.659	3203	94	5	175967	179169	441829807	441826618	0	5310
OQ450323	LG02/chromosome 2A	96.341	3198	98	11	170690	173874	441860114	441856923	0	5240
OQ450323	LG02/chromosome 2A	96.303	3165	30	63	214433	217591	215711403	215714486	0	5116
OQ450323	LG02/chromosome 2A	93.214	3006	159	15	544402	547402	298240635	298243600	0	4379
OQ450323	LG02/chromosome 2A	96.81	2821	90	0	184980	187800	441757974	441755154	0	4711
OQ450323	LG02/chromosome 2A	95.777	2818	94	7	517599	520414	244046719	244043925	0	4521
OQ450323	LG02/chromosome 2A	95.97	2804	49	46	168335	171136	181811116	181813857	0	4494
OQ450323	LG02/chromosome 2A	92.49	2703	71	77	416513	419193	579155733	579153141	0	3746
OQ450323	LG02/chromosome 2A	94.036	2599	119	7	378369	380963	249716936	249714370	0	3908
OQ450323	LG02/chromosome 2A	94.797	2537	112	7	336378	338904	249677585	249680111	0	3936
OQ450323	LG02/chromosome 2A	95.492	2418	73	15	171539	173927	138710597	138708187	0	3829
OQ450323	LG02/chromosome 2A	96.85	2349	71	3	74058	76404	441677707	441680054	0	3925
OQ450323	LG02/chromosome 2A	96.85	2349	71	3	489038	491384	441677707	441680054	0	3925
OQ450323	LG02/chromosome 2A	94.891	2349	104	7	331109	333456	249642406	249644739	0	3659
OQ450323	LG02/chromosome 2A	95.49	2284	94	7	333452	335734	249675114	249677389	0	3639
OQ450323	LG02/chromosome 2A	97.811	2101	33	12	345452	347549	579125092	579127182	0	3613
OQ450323	LG02/chromosome 2A	96.052	2077	76	4	173868	175943	441849848	441847777	0	3376
OQ450323	LG02/chromosome 2A	93.704	2033	92	17	32257	34277	582762116	582764124	0	3013
OQ450323	LG02/chromosome 2A	97.594	1995	39	2	373879	375865	428174576	428176569	0	3410
OQ450323	LG02/chromosome 2A	97.383	1987	27	15	518261	520242	579184822	579182856	0	3358
OQ450323	LG02/chromosome 2A	98.626	1892	21	4	292867	294756	579130184	579132072	0	3345
OQ450323	LG02/chromosome 2A	96.514	1750	34	22	311778	313525	579157611	579155887	0	2868
OQ450323	LG02/chromosome 2A	96.186	1652	40	4	213500	215150	441684854	441683225	0	2680
OQ450323	LG02/chromosome 2A	96.044	1643	62	3	520544	522185	244043927	244042287	0	2671
OQ450323	LG02/chromosome 2A	97.96	1618	28	2	207068	208680	439120175	439121792	0	2800
OQ450323	LG02/chromosome 2A	97.573	1607	35	2	347624	349230	153729157	153727555	0	2748
OQ450323	LG02/chromosome 2A	99.874	1587	0	2	132525	134109	569068516	569066930	0	2918
OQ450323	LG02/chromosome 2A	95.886	1580	63	2	542828	544407	298235550	298237127	0	2556
OQ450323	LG02/chromosome 2A	95.869	1501	60	2	544097	545597	298227237	298225739	0	2427
OQ450323	LG02/chromosome 2A	94.702	1378	71	2	219849	221226	249601488	249602863	0	2139
OQ450323	LG02/chromosome 2A	96.774	1364	44	0	7824	9187	244077397	244078760	0	2276
OQ450323	LG02/chromosome 2A	94.845	1358	55	6	326354	327703	249603152	249604502	0	2106
OQ450323	LG02/chromosome 2A	95.345	1332	55	6	302911	304241	244071263	244072588	0	2109
OQ450323	LG02/chromosome 2A	97.397	1268	22	9	393155	394420	190277282	190276024	0	2148
OQ450323	LG02/chromosome 2A	97.397	1268	22	9	289525	290790	190276024	190277282	0	2148
OQ450323	LG02/chromosome 2A	97.209	1254	25	7	487466	488719	579113409	579112166	0	2113
OQ450323	LG02/chromosome 2A	97.209	1254	25	7	72486	73739	579113409	579112166	0	2113
OQ450323	LG02/chromosome 2A	94.812	1253	61	2	282105	283357	249601554	249600306	0	1951
OQ450323	LG02/chromosome 2A	94.812	1253	61	2	121527	122779	249601554	249600306	0	1951
OQ450323	LG02/chromosome 2A	99.919	1227	1	0	207607	208833	181894674	181895900	0	2261
OQ450323	LG02/chromosome 2A	98.115	1220	17	4	343518	344737	579119722	579120935	0	2121
OQ450323	LG02/chromosome 2A	93.309	1106	63	4	330108	331204	249618552	249619655	0	1622
OQ450323	LG02/chromosome 2A	92.851	1105	63	8	330108	331202	249619995	249621093	0	1589
OQ450323	LG02/chromosome 2A	91.833	1102	67	17	330115	331204	249611357	249612447	0	1515
OQ450323	LG02/chromosome 2A	97.003	1101	22	9	128947	130045	190276024	190277115	0	1840
OQ450323	LG02/chromosome 2A	93.54	1099	62	2	330115	331204	249608463	249609561	0	1628
OQ450323	LG02/chromosome 2A	93.449	1099	63	4	330115	331204	249615678	249616776	0	1622
OQ450323	LG02/chromosome 2A	93.358	1099	64	2	330115	331204	249607016	249608114	0	1616
OQ450323	LG02/chromosome 2A	93.358	1099	63	3	330115	331204	249617117	249618214	0	1616
OQ450323	LG02/chromosome 2A	93.267	1099	65	2	330115	331204	249622881	249623979	0	1611
OQ450323	LG02/chromosome 2A	93.176	1099	63	3	330115	331204	249631537	249632632	0	1604
OQ450323	LG02/chromosome 2A	92.903	1099	68	3	330115	331204	249609911	249611008	0	1589
OQ450323	LG02/chromosome 2A	92.812	1099	70	2	330115	331204	249632982	249634080	0	1583
OQ450323	LG02/chromosome 2A	92.812	1099	68	4	330115	331204	249614232	249615328	0	1581
OQ450323	LG02/chromosome 2A	93.078	1098	67	2	330115	331203	249624331	249625428	0	1598
OQ450323	LG02/chromosome 2A	92.987	1098	62	8	330115	331202	249627219	249628311	0	1587
OQ450323	LG02/chromosome 2A	92.896	1098	63	7	330115	331202	249625777	249626869	0	1581
OQ450323	LG02/chromosome 2A	92.714	1098	66	7	330115	331204	249605591	249606682	0	1572
OQ450323	LG02/chromosome 2A	92.532	1098	65	7	330115	331203	249621443	249622532	0	1557
OQ450323	LG02/chromosome 2A	91.712	1098	75	12	330115	331204	249612797	249613886	0	1509
OQ450323	LG02/chromosome 2A	93.71	1097	60	2	330115	331202	249630090	249631186	0	1635
OQ450323	LG02/chromosome 2A	93.163	1097	64	3	330115	331202	249628648	249629742	0	1600
OQ450323	LG02/chromosome 2A	99.541	1089	5	0	130031	131119	569070170	569071258	0	1984
OQ450323	LG02/chromosome 2A	91.146	1073	57	8	546334	547404	298234573	298233537	0	1421
OQ450323	LG02/chromosome 2A	100	1006	0	0	142840	143845	569069513	569068508	0	1858
OQ450323	LG03/chromosome 3A	98.318	26753	291	90	428246	454979	391333646	391360258	0	46763
OQ450323	LG03/chromosome 3A	99.81	26312	18	23	247424	273735	264713977	264740256	0	48283
OQ450323	LG03/chromosome 3A	99.733	20622	16	23	164748	185364	24730498	24709911	0	37741
OQ450323	LG03/chromosome 3A	94.778	19745	327	526	297394	317082	264740802	264759898	0	30101
OQ450323	LG03/chromosome 3A	96.45	19211	237	335	332270	351456	90146571	90127782	0	31287
OQ450323	LG03/chromosome 3A	96.217	18082	385	137	149051	167095	383930761	383948580	0	29325
OQ450323	LG03/chromosome 3A	98.475	16585	166	36	144361	160931	391356727	391340216	0	29144
OQ450323	LG03/chromosome 3A	97.212	16466	312	96	45491	61923	193197289	193213640	0	27728
OQ450323	LG03/chromosome 3A	98.487	14010	158	41	221163	235169	391347604	391333646	0	24648
OQ450323	LG03/chromosome 3A	95.983	11900	253	110	434861	446741	383942454	383930761	0	19119
OQ450323	LG03/chromosome 3A	96.465	10013	228	93	236720	246714	193197699	193187795	0	16414
OQ450323	LG03/chromosome 3A	97.836	8920	121	56	469120	478032	391389343	391398197	0	15337
OQ450323	LG03/chromosome 3A	97.433	8103	151	29	453636	461721	193232026	193223964	0	13758
OQ450323	LG03/chromosome 3A	96.293	8039	175	82	220887	228905	193187758	193179823	0	13080
OQ450323	LG03/chromosome 3A	96.251	7762	170	81	434510	442251	193179823	193187483	0	12610
OQ450323	LG03/chromosome 3A	96.262	7411	158	79	153541	160931	193187483	193180172	0	12041
OQ450323	LG03/chromosome 3A	95.905	7400	170	72	221163	228554	383935180	383942454	0	11863
OQ450323	LG03/chromosome 3A	96.656	6579	150	50	230406	236967	193234714	193241239	0	10866
OQ450323	LG03/chromosome 3A	97.387	6123	123	26	172498	178619	383998707	384004793	0	10386
OQ450323	LG03/chromosome 3A	96.236	5898	208	12	259120	265013	296877842	296871955	0	9649
OQ450323	LG03/chromosome 3A	97.21	5413	119	29	40181	45591	193246626	193241244	0	9130
OQ450323	LG03/chromosome 3A	98.81	5295	59	3	455354	460646	391360311	391365603	0	9426
OQ450323	LG03/chromosome 3A	96.67	5286	115	41	427741	433009	193239955	193234714	0	8730
OQ450323	LG03/chromosome 3A	95.555	4567	189	11	266896	271460	296854246	296849692	0	7297
OQ450323	LG03/chromosome 3A	95.257	4385	139	29	29300	33659	296879670	296884010	0	6881
OQ450323	LG03/chromosome 3A	98.096	4201	53	14	463222	467421	391385140	391389314	0	7289
OQ450323	LG03/chromosome 3A	96.861	3409	76	3	90806	94214	367196247	367199624	0	5674
OQ450323	LG03/chromosome 3A	96.861	3409	76	3	505786	509194	367196247	367199624	0	5674
OQ450323	LG03/chromosome 3A	94.405	3378	123	50	87443	90810	367176461	367179782	0	5131
OQ450323	LG03/chromosome 3A	94.405	3378	123	50	502423	505790	367176461	367179782	0	5131
OQ450323	LG03/chromosome 3A	97.761	3260	63	8	419356	422613	383924919	383928170	0	5607
OQ450323	LG03/chromosome 3A	94.85	3126	51	82	58159	61261	359794713	359797751	0	4780
OQ450323	LG03/chromosome 3A	97.448	2704	60	2	318863	321557	444114698	444111995	0	4602
OQ450323	LG03/chromosome 3A	96.593	2700	85	5	332316	335015	296794161	296791469	0	4470
OQ450323	LG03/chromosome 3A	97.163	2679	73	1	389245	391923	103721413	103718738	0	4523
OQ450323	LG03/chromosome 3A	95.137	2591	54	50	460641	463227	391374422	391376944	0	4021
OQ450323	LG03/chromosome 3A	97.139	2552	55	3	167254	169804	383948569	383951103	0	4292
OQ450323	LG03/chromosome 3A	98.205	2396	38	1	510595	512985	383990484	383988089	0	4181
OQ450323	LG03/chromosome 3A	94.209	2383	108	9	33819	36199	296890986	296893340	0	3609
OQ450323	LG03/chromosome 3A	95.659	2004	54	23	391520	393520	103716760	103718733	0	3188
OQ450323	LG03/chromosome 3A	94.244	1998	52	43	392932	394926	561743061	561741124	0	2994
OQ450323	LG03/chromosome 3A	94.244	1998	52	43	289019	291013	561741124	561743061	0	2994
OQ450323	LG03/chromosome 3A	98.109	1957	34	2	169785	171741	383996761	383998714	0	3406
OQ450323	LG03/chromosome 3A	98.971	1943	19	1	142448	144389	383993077	383995019	0	3476
OQ450323	LG03/chromosome 3A	96.277	1746	54	7	257297	259042	296879577	296877843	0	2854
OQ450323	LG03/chromosome 3A	96.864	1722	41	2	507015	508735	444107506	444105797	0	2868
OQ450323	LG03/chromosome 3A	96.864	1722	41	2	92035	93755	444107506	444105797	0	2868
OQ450323	LG03/chromosome 3A	96.126	1652	31	11	164513	166158	367319945	367318321	0	2665
OQ450323	LG03/chromosome 3A	95.677	1596	59	8	119242	120835	75268593	75267006	0	2556
OQ450323	LG03/chromosome 3A	93.471	1593	47	39	128441	130031	561741124	561742661	0	2313
OQ450323	LG03/chromosome 3A	93.427	1567	54	9	117656	119199	75288798	75287258	0	2278
OQ450323	LG03/chromosome 3A	95.135	1521	27	6	69477	70965	384004786	384006291	0	2355
OQ450323	LG03/chromosome 3A	95.135	1521	27	6	484457	485945	384004786	384006291	0	2355
OQ450323	LG03/chromosome 3A	90.442	1381	56	57	296019	297393	264712664	264713974	0	1749
OQ450323	LG03/chromosome 3A	97.173	1309	27	6	321584	322884	444112002	444110696	0	2204
OQ450323	LG03/chromosome 3A	96.526	1209	38	3	265005	266213	296864567	296863363	0	1997
OQ450323	LG03/chromosome 3A	95.761	1203	27	19	291009	292209	561753600	561754780	0	1917
OQ450323	LG03/chromosome 3A	97.808	1186	8	10	209241	210425	553576328	553577496	0	2030
OQ450323	LG03/chromosome 3A	96.757	1110	25	4	515543	516643	383991275	383992382	0	1840
OQ450323	LG03/chromosome 3A	100	1103	0	0	131734	132836	383951444	383952546	0	2037
OQ450323	LG03/chromosome 3A	98.612	1081	15	0	433006	434086	193233103	193232023	0	1914
OQ450323	LG03/chromosome 3A	98.612	1081	15	0	229329	230409	193232023	193233103	0	1914
OQ450323	LG03/chromosome 3A	99.517	1035	0	5	517141	518174	264739645	264740675	0	1879
OQ450323	LG03/chromosome 3A	98.152	1028	19	0	102196	103223	383986748	383985721	0	1794
OQ450323	LG03/chromosome 3A	96.961	1020	24	4	220223	221237	444109379	444108362	0	1705
OQ450323	LG04/chromosome 4A	96.195	13560	254	182	164711	178236	518579882	518566551	0	21941
OQ450323	LG04/chromosome 4A	96.879	11663	285	42	225079	236730	78657436	78645842	0	19448
OQ450323	LG04/chromosome 4A	95.096	11072	207	242	180123	191169	518566531	518555771	0	17128
OQ450323	LG04/chromosome 4A	96.814	10609	260	41	427739	438336	78646895	78657436	0	17647
OQ450323	LG04/chromosome 4A	94.788	9209	430	29	103209	112412	382492717	382483554	0	14301
OQ450323	LG04/chromosome 4A	94.018	8174	217	213	155818	163971	518587823	518579902	0	12135
OQ450323	LG04/chromosome 4A	96.598	7818	158	81	466650	474458	286591837	286599555	0	12864
OQ450323	LG04/chromosome 4A	96.09	7595	211	38	149864	157425	78664972	78657431	0	12301
OQ450323	LG04/chromosome 4A	96.09	7595	211	38	438367	445928	78657431	78664972	0	12301
OQ450323	LG04/chromosome 4A	93.914	7328	352	28	151539	158848	390178131	390170880	0	10975
OQ450323	LG04/chromosome 4A	93.914	7328	352	28	436944	444253	390170880	390178131	0	10975
OQ450323	LG04/chromosome 4A	96.716	5633	103	61	404381	410009	286586284	286591838	0	9302
OQ450323	LG04/chromosome 4A	96.545	5615	113	48	333657	339250	67346510	67340956	0	9219
OQ450323	LG04/chromosome 4A	94.37	5577	129	140	77317	82880	507785985	507791389	0	8388
OQ450323	LG04/chromosome 4A	94.37	5577	129	140	492297	497860	507785985	507791389	0	8388
OQ450323	LG04/chromosome 4A	94.04	5319	253	20	221163	226471	390176144	390170880	0	8008
OQ450323	LG04/chromosome 4A	96.494	5219	100	39	465007	470208	286578052	286572900	0	8547
OQ450323	LG04/chromosome 4A	94.012	5127	146	133	223441	228552	518587823	518582843	0	7618
OQ450323	LG04/chromosome 4A	94.012	5127	146	133	434863	439974	518582843	518587823	0	7618
OQ450323	LG04/chromosome 4A	96.101	5053	115	69	191165	196208	518544098	518539119	0	8165
OQ450323	LG04/chromosome 4A	97.218	4888	125	10	238477	243363	78644979	78640102	0	8263
OQ450323	LG04/chromosome 4A	90.731	4499	169	194	327160	331632	342765165	342760889	0	5770
OQ450323	LG04/chromosome 4A	93.584	4489	105	147	327157	331632	342721995	342717677	0	6525
OQ450323	LG04/chromosome 4A	94.9	4353	103	91	391561	395906	286561505	286557265	0	6698
OQ450323	LG04/chromosome 4A	98.31	4261	54	15	517141	521400	286553009	286557252	0	7454
OQ450323	LG04/chromosome 4A	95.69	4153	161	9	529868	534015	382517453	382521592	0	6661
OQ450323	LG04/chromosome 4A	95.269	4101	98	74	517141	521233	286544708	286548720	0	6410
OQ450323	LG04/chromosome 4A	93.633	4099	222	22	441026	445113	382575224	382571154	0	6087
OQ450323	LG04/chromosome 4A	93.633	4099	222	22	150679	154766	382571154	382575224	0	6087
OQ450323	LG04/chromosome 4A	96.535	3896	85	35	463613	467506	286537812	286541659	0	6401
OQ450323	LG04/chromosome 4A	95.628	3888	123	30	221163	225048	78661273	78657431	0	6194
OQ450323	LG04/chromosome 4A	97.347	3770	86	9	243359	247128	78638733	78634978	0	6396
OQ450323	LG04/chromosome 4A	97.759	3614	76	4	248787	252399	78633655	78630046	0	6220
OQ450323	LG04/chromosome 4A	97.038	3477	77	13	157456	160931	78657436	78653985	0	5827
OQ450323	LG04/chromosome 4A	97.247	3451	63	21	199685	203135	286603938	286600520	0	5818
OQ450323	LG04/chromosome 4A	95.149	3381	77	68	288039	291414	286557265	286560563	0	5254
OQ450323	LG04/chromosome 4A	96.908	3364	73	8	8038	11400	78668472	78671805	0	5607
OQ450323	LG04/chromosome 4A	96.299	3188	69	38	391561	394743	286535186	286532043	0	5188
OQ450323	LG04/chromosome 4A	95.22	3096	76	50	463458	466544	286583247	286586279	0	4831
OQ450323	LG04/chromosome 4A	92.268	2923	211	9	343251	346172	303662931	303660023	0	4132
OQ450323	LG04/chromosome 4A	91.513	2875	124	89	184362	187222	342728061	342730829	0	3847
OQ450323	LG04/chromosome 4A	90.188	2874	143	104	184362	187222	342771046	342773793	0	3616
OQ450323	LG04/chromosome 4A	94.53	2870	153	4	341854	344721	382501894	382499027	0	4427
OQ450323	LG04/chromosome 4A	94.589	2772	71	62	82149	84916	338424034	338426730	0	4215
OQ450323	LG04/chromosome 4A	94.589	2772	71	62	497129	499896	338424034	338426730	0	4215
OQ450323	LG04/chromosome 4A	92.794	2609	136	16	522038	524622	458074051	458076631	0	3729
OQ450323	LG04/chromosome 4A	94.94	2589	58	55	127461	130045	286557265	286559784	0	3988
OQ450323	LG04/chromosome 4A	97.125	2504	55	3	529868	532371	78667455	78664969	0	4209
OQ450323	LG04/chromosome 4A	96.345	2216	46	26	289202	291415	286532043	286534225	0	3611
OQ450323	LG04/chromosome 4A	98.27	2196	32	4	470204	472399	286564449	286562260	0	3840
OQ450323	LG04/chromosome 4A	95.498	2088	46	38	14257	16340	66530910	66532953	0	3291
OQ450323	LG04/chromosome 4A	96.79	2087	44	18	14257	16340	67346414	67348480	0	3461
OQ450323	LG04/chromosome 4A	93.79	2045	49	50	420112	422153	518589787	518587818	0	3001
OQ450323	LG04/chromosome 4A	97.928	1979	13	2	142840	144818	286581294	286583244	0	3402
OQ450323	LG04/chromosome 4A	94.641	1978	43	45	333657	335624	66531006	66529082	0	3007
OQ450323	LG04/chromosome 4A	96.251	1867	31	15	339120	340977	66529087	66527251	0	3024
OQ450323	LG04/chromosome 4A	93.574	1743	45	37	339248	340977	67335565	67333877	0	2536
OQ450323	LG04/chromosome 4A	90.551	1651	65	75	187975	189614	342774284	342775854	0	2100
OQ450323	LG04/chromosome 4A	94.35	1646	33	44	187975	189614	342731334	342732925	0	2470
OQ450323	LG04/chromosome 4A	92.998	1571	43	51	121209	122776	141304349	141305855	0	2230
OQ450323	LG04/chromosome 4A	92.998	1571	43	51	281787	283354	141304349	141305855	0	2230
OQ450323	LG04/chromosome 4A	95.213	1525	52	6	149041	150555	390195743	390194230	0	2392
OQ450323	LG04/chromosome 4A	95.213	1525	52	6	445237	446751	390194230	390195743	0	2392
OQ450323	LG04/chromosome 4A	95.045	1453	67	4	338852	340304	382510772	382509325	0	2279
OQ450323	LG04/chromosome 4A	97.398	1422	25	6	128624	130045	286532043	286533452	0	2410
OQ450323	LG04/chromosome 4A	98.265	1383	24	0	103209	104591	286544722	286543340	0	2422
OQ450323	LG04/chromosome 4A	95.734	1383	27	24	103209	104591	286553023	286551673	0	2198
OQ450323	LG04/chromosome 4A	92.555	1370	37	43	366067	367432	141307450	141308758	0	1905
OQ450323	LG04/chromosome 4A	97.096	1343	28	9	246977	248313	78634981	78633644	0	2254
OQ450323	LG04/chromosome 4A	97.823	1332	24	5	17936	19265	383449332	383450660	0	2294
OQ450323	LG04/chromosome 4A	97.729	1277	24	3	466231	467505	286548719	286549992	0	2193
OQ450323	LG04/chromosome 4A	95.677	1249	51	1	344720	345968	382495000	382493755	0	2004
OQ450323	LG04/chromosome 4A	96.191	1234	37	4	255543	256776	390215210	390216433	0	2010
OQ450323	LG04/chromosome 4A	92.182	1228	85	8	221163	222389	382574007	382575224	0	1725
OQ450323	LG04/chromosome 4A	88.49	1225	91	18	310543	311743	410853289	410852091	0	1435
OQ450323	LG04/chromosome 4A	94.772	1205	45	6	534915	536106	382522455	382523654	0	1860
OQ450323	LG04/chromosome 4A	94.962	1191	36	5	301259	302430	536894268	536893083	0	1845
OQ450323	LG04/chromosome 4A	93.883	1128	60	8	425705	426826	382555101	382556225	0	1692
OQ450323	LG04/chromosome 4A	86.756	1125	90	32	474012	475087	343245751	343246865	0	1197
OQ450323	LG04/chromosome 4A	92.513	1122	77	6	342103	343223	303664040	303662925	0	1600
OQ450323	LG04/chromosome 4A	98.439	1089	15	1	216321	217407	190243192	190244280	0	1916
OQ450323	LG04/chromosome 4A	94.874	1073	28	25	311145	312212	342721982	342723032	0	1652
OQ450323	LG04/chromosome 4A	91.083	1043	43	40	311175	312212	342765180	342766177	0	1365
OQ450323	LG04/chromosome 4A	95.238	1029	40	3	8665	9693	382568756	382569775	0	1620
OQ450323	LG04/chromosome 4A	93.867	1011	51	7	216311	217315	382546234	382547239	0	1513
OQ450323	LG05/chromosome 5A	99.911	41505	13	8	434861	476365	449378100	449336620	0	76419
OQ450323	LG05/chromosome 5A	99.546	26229	72	38	144361	170584	449361532	449387718	0	47733
OQ450323	LG05/chromosome 5A	97.434	17964	305	100	523402	541360	324208384	324226196	0	30476
OQ450323	LG05/chromosome 5A	99.41	16436	40	35	470392	486822	305895642	305879259	0	29761
OQ450323	LG05/chromosome 5A	94.772	12587	201	329	429746	442308	346627705	346615552	0	19176
OQ450323	LG05/chromosome 5A	94.757	12531	200	329	221163	233669	346615608	346627705	0	19078
OQ450323	LG05/chromosome 5A	95.029	11547	287	196	214467	226002	320714674	320725944	0	17878
OQ450323	LG05/chromosome 5A	96.868	8716	96	128	112194	120906	305870669	305879210	0	14419
OQ450323	LG05/chromosome 5A	98.929	7471	30	31	64377	71842	305886684	305879259	0	13308
OQ450323	LG05/chromosome 5A	95.147	7460	107	183	153484	160931	346615552	346622768	0	11535
OQ450323	LG05/chromosome 5A	99.784	7392	12	4	221163	228554	449370713	449378100	0	13559
OQ450323	LG05/chromosome 5A	94.199	7257	120	233	450948	458190	346594089	346601058	0	10791
OQ450323	LG05/chromosome 5A	96.72	7255	218	10	456192	463444	270843938	270851174	0	12061
OQ450323	LG05/chromosome 5A	95.816	6788	96	121	250626	257406	526781495	526788101	0	10789
OQ450323	LG05/chromosome 5A	96.441	6462	73	108	416197	422654	527274352	527280660	0	10514
OQ450323	LG05/chromosome 5A	95.903	4979	47	106	52531	57499	346643967	346648798	0	7919
OQ450323	LG05/chromosome 5A	92.408	4847	144	151	437413	442252	320725944	320721315	0	6706
OQ450323	LG05/chromosome 5A	92.408	4847	144	151	153540	158379	320721315	320725944	0	6706
OQ450323	LG05/chromosome 5A	96.884	4782	52	81	146165	150941	346567035	346562346	0	7915
OQ450323	LG05/chromosome 5A	96.884	4782	52	81	444851	449627	346562346	346567035	0	7915
OQ450323	LG05/chromosome 5A	95.468	4744	70	109	463782	468517	346634403	346639009	0	7435
OQ450323	LG05/chromosome 5A	96.059	3958	59	72	327711	331666	527274354	527270492	0	6355
OQ450323	LG05/chromosome 5A	95.717	3502	47	68	368045	371539	527259403	527262808	0	5541
OQ450323	LG05/chromosome 5A	96.769	3126	42	44	23237	26361	527265875	527262808	0	5158
OQ450323	LG05/chromosome 5A	95.37	3110	49	73	530270	533369	346608976	346605952	0	4857
OQ450323	LG05/chromosome 5A	96.044	3033	39	62	520768	523792	346634336	346631377	0	4861
OQ450323	LG05/chromosome 5A	96.089	3017	80	28	7823	10838	308194004	308191025	0	4883
OQ450323	LG05/chromosome 5A	97.712	3016	66	1	7823	10838	308068309	308065297	0	5184
OQ450323	LG05/chromosome 5A	95.538	2958	38	66	306109	309061	526778625	526781493	0	4645
OQ450323	LG05/chromosome 5A	96.612	2952	41	50	480999	483946	346631289	346628393	0	4843
OQ450323	LG05/chromosome 5A	96.612	2952	41	50	66019	68966	346631289	346628393	0	4843
OQ450323	LG05/chromosome 5A	95.174	2818	56	65	340824	343637	346641174	346643915	0	4377
OQ450323	LG05/chromosome 5A	96.527	2649	28	45	526909	529552	346603302	346605891	0	4324
OQ450323	LG05/chromosome 5A	96.66	2455	33	37	103557	106007	346583918	346581509	0	4034
OQ450323	LG05/chromosome 5A	94.803	2386	42	63	400987	403368	346561949	346559642	0	3644
OQ450323	LG05/chromosome 5A	95.163	2233	34	62	483812	486040	346641170	346639008	0	3458
OQ450323	LG05/chromosome 5A	95.163	2233	34	62	68832	71060	346641170	346639008	0	3458
OQ450323	LG05/chromosome 5A	96.794	2121	27	29	517141	519259	346591940	346594021	0	3502
OQ450323	LG05/chromosome 5A	96.106	2029	32	38	245355	247381	346615524	346613541	0	3265
OQ450323	LG05/chromosome 5A	94.864	2025	38	50	483824	485843	527298125	527296162	0	3103
OQ450323	LG05/chromosome 5A	94.864	2025	38	50	68844	70863	527298125	527296162	0	3103
OQ450323	LG05/chromosome 5A	97.12	1840	44	1	149051	150881	270855177	270853338	0	3096
OQ450323	LG05/chromosome 5A	97.12	1840	44	1	444911	446741	270853338	270855177	0	3096
OQ450323	LG05/chromosome 5A	96.448	1802	30	31	353195	354994	346585519	346587288	0	2942
OQ450323	LG05/chromosome 5A	96.907	1778	16	31	235853	237630	346588881	346590619	0	2942
OQ450323	LG05/chromosome 5A	97.272	1723	15	21	110690	112412	527270206	527268516	0	2892
OQ450323	LG05/chromosome 5A	96.154	1690	13	43	106362	108048	346570816	346569176	0	2713
OQ450323	LG05/chromosome 5A	93.858	1563	31	43	50781	52342	346610471	346608973	0	2294
OQ450323	LG05/chromosome 5A	95.68	1551	32	27	337328	338875	346601748	346603266	0	2460
OQ450323	LG05/chromosome 5A	95.425	1530	25	34	324822	326348	346585457	346583970	0	2396
OQ450323	LG05/chromosome 5A	96.047	1442	17	27	439346	440787	346588690	346587289	0	2311
OQ450323	LG05/chromosome 5A	96.047	1442	17	27	155005	156446	346587289	346588690	0	2311
OQ450323	LG05/chromosome 5A	96.047	1442	17	27	222628	224069	346587289	346588690	0	2311
OQ450323	LG05/chromosome 5A	97.271	1356	11	20	518355	519708	346610985	346612316	0	2276
OQ450323	LG05/chromosome 5A	97.731	1278	25	2	490940	492217	320714269	320712996	0	2196
OQ450323	LG05/chromosome 5A	97.731	1278	25	2	75960	77237	320714269	320712996	0	2196
OQ450323	LG05/chromosome 5A	94.283	1172	19	39	486156	487325	346568165	346567040	0	1749
OQ450323	LG05/chromosome 5A	94.283	1172	19	39	71176	72345	346568165	346567040	0	1749
OQ450323	LG05/chromosome 5A	96.354	1152	36	2	335279	336427	270852417	270851269	0	1890
OQ450323	LG05/chromosome 5A	95.139	1152	27	23	485839	486990	527282187	527281065	0	1790
OQ450323	LG05/chromosome 5A	95.139	1152	27	23	70859	72010	527282187	527281065	0	1790
OQ450323	LG05/chromosome 5A	96.58	1111	26	4	335918	337018	468401909	468400801	0	1831
OQ450323	LG05/chromosome 5A	93.149	1051	54	4	510595	511627	285847696	285846646	0	1526
OQ450323	LG05/chromosome 5A	97.614	1006	20	4	162312	163317	400079130	400078129	0	1722
OQ450323	LG06/chromosome 6A	97.113	6754	59	90	402760	409509	665526	658905	0	11267
OQ450323	LG06/chromosome 6A	95.682	4933	60	108	249466	254391	23503887	23499101	0	7788
OQ450323	LG06/chromosome 6A	94.545	3941	116	34	371030	374947	210502805	210506669	0	5995
OQ450323	LG06/chromosome 6A	97.425	2990	62	10	184053	187041	425831061	425828086	0	5081
OQ450323	LG06/chromosome 6A	96.069	2849	71	34	181210	184057	425850618	425847810	0	4602
OQ450323	LG06/chromosome 6A	94.994	2437	100	18	267249	269682	210511354	210508937	0	3805
OQ450323	LG06/chromosome 6A	95.093	2303	86	9	374973	377273	210506663	210508940	0	3602
OQ450323	LG06/chromosome 6A	93.333	2025	53	61	429528	431549	165328749	165326804	0	2916
OQ450323	LG06/chromosome 6A	93.333	2025	53	61	231866	233887	165326804	165328749	0	2916
OQ450323	LG06/chromosome 6A	91.044	2021	68	82	429528	431545	165267408	165265498	0	2625
OQ450323	LG06/chromosome 6A	91.044	2021	68	82	231870	233887	165265498	165267408	0	2625
OQ450323	LG06/chromosome 6A	100	1888	0	0	130031	131918	349806455	349808342	0	3487
OQ450323	LG06/chromosome 6A	93.048	1683	56	50	37844	39516	165265100	165263469	0	2403
OQ450323	LG06/chromosome 6A	94.997	1679	33	36	37844	39516	165326391	165324758	0	2588
OQ450323	LG06/chromosome 6A	97.473	1662	33	5	179556	181216	425866076	425864423	0	2828
OQ450323	LG06/chromosome 6A	97.038	1587	37	5	205080	206660	25215693	25214111	0	2662
OQ450323	LG06/chromosome 6A	97.904	1288	26	1	28229	29516	426378347	426379633	0	2228
OQ450323	LG07/chromosome 7A	99.014	56919	145	265	35742	92649	382336651	382280138	0	101600
OQ450323	LG07/chromosome 7A	99.494	28273	37	71	479358	507629	382308305	382280138	0	51321
OQ450323	LG07/chromosome 7A	96.662	25106	275	399	290954	316035	382280140	382255574	0	41199
OQ450323	LG07/chromosome 7A	96.181	19797	673	41	380674	400448	267217485	267197750	0	32293
OQ450323	LG07/chromosome 7A	97.299	15658	309	66	457211	472847	396679913	396664349	0	26467
OQ450323	LG07/chromosome 7A	97.28	13088	249	49	149354	162419	396577001	396590003	0	22098
OQ450323	LG07/chromosome 7A	97.913	12744	241	13	517141	529880	396598111	396610833	0	22037
OQ450323	LG07/chromosome 7A	96.674	11907	335	26	400443	412338	267185756	267173900	0	19738
OQ450323	LG07/chromosome 7A	97.3	11591	218	46	434861	446438	396588509	396577001	0	19582
OQ450323	LG07/chromosome 7A	96.582	9712	192	69	144915	154594	396658655	396649052	0	15967
OQ450323	LG07/chromosome 7A	96.582	9712	192	69	441198	450877	396649052	396658655	0	15967
OQ450323	LG07/chromosome 7A	96.127	8701	308	19	371893	380582	267226163	267217481	0	14174
OQ450323	LG07/chromosome 7A	95.87	8475	198	104	154727	163156	396649052	396640685	0	13572
OQ450323	LG07/chromosome 7A	97.366	8428	175	27	339384	347792	396628383	396636782	0	14290
OQ450323	LG07/chromosome 7A	96.771	8208	182	50	103209	111416	396598125	396590001	0	13612
OQ450323	LG07/chromosome 7A	95.92	7524	200	52	449711	457211	396687386	396679947	0	12094
OQ450323	LG07/chromosome 7A	97.069	7404	149	38	221163	228554	396581162	396588509	0	12408
OQ450323	LG07/chromosome 7A	95.443	7154	287	20	364684	371836	267233277	267226162	0	11369
OQ450323	LG07/chromosome 7A	95.395	6232	156	100	222350	228554	396649052	396642925	0	9797
OQ450323	LG07/chromosome 7A	95.395	6232	156	100	434861	441065	396642925	396649052	0	9797
OQ450323	LG07/chromosome 7A	96.937	6137	157	15	285288	291415	267199549	267205663	0	10262
OQ450323	LG07/chromosome 7A	97.873	6018	77	39	3806	9818	230610763	230616734	0	10357
OQ450323	LG07/chromosome 7A	97.316	5776	109	13	19512	25269	396616623	396610876	0	9766
OQ450323	LG07/chromosome 7A	99.836	5480	4	2	273972	279451	267167776	267173250	0	10065
OQ450323	LG07/chromosome 7A	97.896	5417	53	40	493628	499035	230594455	230589091	0	9315
OQ450323	LG07/chromosome 7A	97.896	5417	53	40	78648	84055	230594455	230589091	0	9315
OQ450323	LG07/chromosome 7A	96.838	5345	139	14	124710	130045	267199549	267204872	0	8907
OQ450323	LG07/chromosome 7A	96.305	4059	126	12	243165	247214	82367723	82363680	0	6643
OQ450323	LG07/chromosome 7A	96.76	3981	83	21	291406	295385	396619034	396622969	0	6595
OQ450323	LG07/chromosome 7A	97.507	3931	69	19	163383	167312	396640685	396636783	0	6689
OQ450323	LG07/chromosome 7A	97.092	3714	106	2	7823	11536	267161089	267164800	0	6259
OQ450323	LG07/chromosome 7A	96.739	3404	55	23	333703	337097	396622896	396626252	0	5620
OQ450323	LG07/chromosome 7A	95.661	3319	110	10	202275	205588	43401669	43398380	0	5301
OQ450323	LG07/chromosome 7A	95.021	2410	97	13	11570	13978	267164798	267167185	0	3764
OQ450323	LG07/chromosome 7A	97.679	2370	25	10	469278	471646	230596917	230599257	0	4045
OQ450323	LG07/chromosome 7A	97.073	2289	37	14	446634	448911	396716449	396714180	0	3829
OQ450323	LG07/chromosome 7A	97.073	2289	37	14	146881	149158	396714180	396716449	0	3829
OQ450323	LG07/chromosome 7A	96.429	2156	50	23	337149	339301	396626251	396628382	0	3530
OQ450323	LG07/chromosome 7A	95.455	2002	33	31	455809	457808	230586722	230588667	0	3140
OQ450323	LG07/chromosome 7A	96.66	1946	20	35	254007	255950	50808400	50806498	0	3192
OQ450323	LG07/chromosome 7A	90.951	1934	167	5	391079	393010	144024405	144022478	0	2595
OQ450323	LG07/chromosome 7A	90.662	1874	161	8	391086	392954	144091608	144089744	0	2479
OQ450323	LG07/chromosome 7A	93.781	1833	40	38	454245	456053	230574680	230572898	0	2686
OQ450323	LG07/chromosome 7A	95.705	1723	38	11	144361	146081	396685698	396687386	0	2739
OQ450323	LG07/chromosome 7A	97.477	1665	18	15	185431	187094	230603817	230605458	0	2820
OQ450323	LG07/chromosome 7A	97.903	1621	26	1	515543	517155	396662215	396660595	0	2798
OQ450323	LG07/chromosome 7A	95.862	1619	28	29	443011	444627	230584213	230582632	0	2582
OQ450323	LG07/chromosome 7A	95.862	1619	28	29	151165	152781	230582632	230584213	0	2582
OQ450323	LG07/chromosome 7A	97.112	1385	22	14	374341	375724	230576334	230577701	0	2320
OQ450323	LG07/chromosome 7A	98.436	1343	21	0	510595	511937	396663007	396664349	0	2364
OQ450323	LG07/chromosome 7A	97.054	1290	34	3	471501	472790	440331048	440332333	0	2169
OQ450323	LG07/chromosome 7A	96.814	1287	35	3	241882	243167	82383339	82382058	0	2145
OQ450323	LG07/chromosome 7A	97.858	1214	12	10	391928	393140	230580621	230581821	0	2085
OQ450323	LG07/chromosome 7A	96.569	1195	17	20	7616	8809	230601577	230602748	0	1958
OQ450323	LG07/chromosome 7A	98.12	1117	20	1	101090	102205	396617985	396616869	0	1945
OQ450323	LG07/chromosome 7A	85.089	1073	60	55	221163	222217	396650042	396649052	0	1003
OQ450323	LG07/chromosome 7A	94.641	1045	18	29	61012	62052	230600571	230601581	0	1585
OQ450323	LG07/chromosome 7A	97.568	1028	21	4	102196	103223	396659586	396660609	0	1757
OQ450323	LG07/chromosome 7A	96.928	1009	9	19	438703	439710	230606468	230605481	0	1672
OQ450323	LG07/chromosome 7A	96.928	1009	9	19	156082	157089	230605481	230606468	0	1672
OQ450323	LG07/chromosome 7A	96.928	1009	9	19	223705	224712	230605481	230606468	0	1672
OQ450323	LG07/chromosome 7A	95.705	1723	38	11	23896	25616	396685698	396687386	0	2739
OQ450323	LG07/chromosome 7A	97.073	2289	37	14	233230	235507	396714180	396716449	0	3829
OQ450323	LG07/chromosome 7A	97.073	2289	37	14	26416	28693	396714180	396716449	0	3829
OQ450323	LG07/chromosome 7A	97.054	1290	34	3	209351	210640	440332333	440331048	0	2169

## Sheet: S9_RNAedits
Qing Liu et al. Mitochondrial genome of the diploid oat Avena longiglumis. Supplementary tables S1-S10.
Table S9. RNA editing events identified in the mitochondrial protein coding gense of A. longiglumis.
Gene	Base position	Amino position	Reference base	Coverage	Alternative base	Edited number	Editing efficiency (%)	Codon change	Amino acid change
atp1	971	324	C	121	U	121	100	UCG→UUG	Ser→Leu
atp1	1178	393	C	89	U	81	91.0112	UCA→UUA	Ser→Leu
atp1	1292	431	C	67	U	65	97.0149	CCC→CUC	Pro→Leu
atp1	1490	497	C	87	U	85	97.7011	CCU→CUU	Pro→Leu
atp1	1499	500	C	87	U	83	95.4023	UCU→UUU	Ser→Phe
atp4	53	18	C	61	U	35	57.377	UCU→UUU	Ser→Phe
atp4	70	24	C	62	U	38	61.2903	CCA→UCA	Pro→Ser
atp4	83	28	C	68	U	45	66.1765	UCA→UUA	Ser→Leu
atp4	242	81	C	127	U	86	67.7165	CCG→CUG	Pro→Leu
atp4	389	130	C	124	U	97	78.2258	UCA→UUA	Ser→Leu
atp4	410	137	C	107	U	67	62.6168	ACU→AUU	Thr→Ile
atp6	41	14	C	77	U	61	79.2208	UCU→UUU	Ser→Phe
atp6	57	19	C	79	U	71	89.8734	CUC→CUU	Leu→Leu
atp6	110	37	C	91	U	78	85.7143	UCA→UUA	Ser→Leu
atp6	223	75	C	112	U	98	87.5	CGU→UGU	Arg→Cys
atp6	230	77	C	110	U	95	86.3636	UCG→UUG	Ser→Leu
atp6	248	83	C	105	U	93	88.5714	UCG→UUG	Ser→Leu
atp6	256	86	C	105	U	87	82.8571	CGU→UGU	Arg→Cys
atp6	263	88	C	104	U	90	86.5385	CCC→CUC	Pro→Leu
atp6	650	217	C	161	U	125	77.6398	UCA→UUA	Ser→Leu
atp6	658	220	C	160	U	129	80.625	CAU→UAU	His→Tyr
atp6	665	222	C	138	U	123	89.1304	UCU→UUU	Ser→Phe
atp6	674	225	C	145	U	131	90.3448	UCA→UUA	Ser→Leu
atp8	58	20	C	46	U	39	84.7826	CUC→UUC	Leu→Phe
atp8	123	41	C	43	U	37	86.0465	CUC→CUU	Leu→Leu
atp8	200	67	C	34	U	34	100	UCG→UUG	Ser→Leu
atp8	240	80	C	33	U	28	84.8485	UCC→UCU	Ser→Ser
atp8	434	145	C	34	U	34	100	ACA→AUA	Thr→Ile
atp8	442	148	C	33	U	29	87.8788	CCA→UUA	Pro→Leu
atp8	443	148	C	33	U	32	96.9697		Pro→Leu
ccmFC	103	35	C	26	U	17	65.3846	CCC→UCC	Pro→Ser
ccmFC	146	49	C	25	U	18	72	CCU→CUU	Pro→Leu
ccmFC	1294	49	C	3	U	2	66.67	CGA→UGA	Arg→Stop codon
ccmFN	98	33	C	20	U	13	65	CCU→CUU	Pro→Leu
ccmFN	121	41	C	23	U	15	65.2174	CCU→UCU	Pro→Ser
ccmFN	137	46	C	21	U	11	52.381	UCG→UUG	Ser→Leu
ccmFN	151	51	C	20	U	14	70	CCA→UCA	Pro→Ser
ccmFN	943	315	C	29	U	15	51.7241	CGC→UGC	Arg→Cys
cob	178	60	C	52	U	48	92.3077	CAC→UAC	His→Tyr
cob	286	96	C	42	U	31	73.8095	CUC→UUC	Leu→Phe
cob	298	100	C	39	U	33	84.6154	CAC→UAC	His→Tyr
cob	325	109	C	51	U	43	84.3137	CAU→UAU	His→Tyr
cob	358	120	C	50	U	40	80	CGG→UGG	Arg→Trp
cob	419	140	C	56	U	50	89.2857	CCA→CUA	Pro→Leu
cob	564	188	C	51	U	29	56.8627	CUC→CUU	Leu→Leu
cob	568	190	C	50	U	44	88	CAU→UAU	His→Tyr
cob	580	194	C	47	U	43	91.4894	CUU→UUU	Leu→Phe
cob	680	227	C	41	U	37	90.2439	UCU→UUU	Ser→Phe
cob	715	239	C	45	U	43	95.5556	CGG→UGG	Arg→Trp
cob	725	242	C	44	U	41	93.1818	UCU→UUU	Ser→Phe
cob	808	270	C	52	U	48	92.3077	CCC→UCC	Pro→Ser
cob	853	285	C	42	U	37	88.0952	CAU→UAU	His→Tyr
cob	908	303	C	44	U	37	84.0909	CCA→CUA	Pro→Leu
cob	982	328	C	52	U	41	78.8462	CAC→UAC	His→Tyr
cob	1081	361	C	49	U	38	77.551	CCU→UCU	Pro→Ser
cob	1124	375	C	61	U	55	90.1639	CCG→CUG	Pro→Leu
cox1	1402	468	C	56	U	55	98.2143	CGU→UGU	Arg→Cys
cox1	1405	469	C	58	U	57	98.2759	CGU→UGU	Arg→Cys
cox1	1433	478	C	68	U	68	100	UCA→UUA	Ser→Leu
cox1	1489	497	C	70	U	70	100	CCA→UCA	Pro→Ser
cox2	7	3	C	66	U	45	68.1818	CUU→UUU	Leu→Phe
cox2	14	5	C	63	U	50	79.3651	UCA→UUA	Ser→Leu
cox2	77	26	C	74	U	68	91.8919	UCU→UUU	Ser→Phe
cox2	167	56	C	77	U	72	93.5065	UCA→UUA	Ser→Leu
cox2	169	57	C	78	U	76	97.4359	CGG→UGG	Arg→Trp
cox2	259	87	C	60	U	58	96.6667	CGG→UGG	Arg→Trp
cox2	385	129	C	61	U	57	93.4426	CGG→UGG	Arg→Trp
cox2	449	150	C	72	U	72	100	ACG→AUG	Thr→Met
cox2	466	156	C	78	U	75	96.1538	CCA→UUA	Pro→Leu
cox2	467	156	C	79	U	76	96.2025	CCA→UUA	Pro→Leu
cox2	482	161	C	77	U	73	94.8052	UCA→UUA	Ser→Leu
cox2	550	184	C	96	U	92	95.8333	CCC→UCC	Pro→Ser
cox2	563	188	C	98	U	94	95.9184	CCU→CUU	Pro→Leu
cox2	587	196	C	108	U	102	94.4444	UCA→UUA	Ser→Leu
cox2	620	207	C	111	U	109	98.1982	UCA→UUA	Ser→Leu
cox2	638	213	C	111	U	103	92.7928	UCG→UUG	Ser→Leu
cox2	682	228	C	135	U	130	96.2963	CGU→UGU	Arg→Cys
cox3	69	23	C	90	U	50	55.5556	CUC→CUU	Leu→Leu
cox3	159	53	C	87	U	82	94.2529	CUC→CUU	Leu→Leu
cox3	245	82	C	88	U	86	97.7273	CCU→CUU	Pro→Leu
cox3	257	86	C	95	U	85	89.4737	UCU→UUU	Ser→Phe
cox3	289	97	C	80	U	77	96.25	CUU→UUU	Leu→Phe
cox3	311	104	C	72	U	65	90.2778	UCU→UUU	Ser→Phe
cox3	314	105	C	72	U	66	91.6667	UCU→UUU	Ser→Phe
cox3	413	138	C	96	U	92	95.8333	CCU→CUU	Pro→Leu
cox3	422	141	C	100	U	87	87	CCU→CUU	Pro→Leu
cox3	512	171	C	69	U	60	86.9565	UCA→UUA	Ser→Leu
cox3	527	176	C	69	U	69	100	UCC→UUC	Ser→Phe
cox3	566	189	C	60	U	60	100	UCC→UUC	Ser→Phe
cox3	754	252	C	51	U	50	98.0392	CGG→UGG	Arg→Trp
cox3	764	255	C	51	U	45	88.2353	CCA→CUA	Pro→Leu
matR	1685	562	C	65	U	56	86.1538	UCC→UUC	Ser→Phe
matR	1706	569	C	64	U	58	90.625	CCU→CUU	Pro→Leu
matR	1840	614	C	29	U	27	93.1034	CCC→UCC	Pro→Ser
matR	1850	617	C	29	U	27	93.1034	UCA→UUA	Ser→Leu
mttB	39	13	C	20	U	14	70	UUC→UUU	Phe→Phe
mttB	82	28	C	20	U	11	55	CGG→UGG	Arg→Trp
mttB	118	40	C	22	U	20	90.9091	CGU→UGU	Arg→Cys
mttB	140	47	C	25	U	14	56	UCA→UUA	Ser→Leu
mttB	149	50	C	24	U	14	58.3333	CCA→CUA	Pro→Leu
mttB	206	69	C	25	U	22	88	UCA→UUA	Ser→Leu
mttB	218	73	C	22	U	16	72.7273	CCC→CUC	Pro→Leu
mttB	280	94	C	26	U	21	80.7692	CAU→UAU	His→Tyr
mttB	299	100	C	25	U	22	88	UCG→UUG	Ser→Leu
mttB	346	116	C	20	U	18	90	CUC→UUC	Leu→Phe
mttB	349	117	C	20	U	14	70	CAU→UAU	His→Tyr
nad1	215	72	C	38	U	33	86.8421	UCC→UUC	Ser→Phe
nad1	307	103	C	46	U	33	71.7391	CCG→UUG	Pro→Leu
nad1	308	103	C	49	U	39	79.5918	CCG→UUG	Pro→Leu
nad1	436	146	C	27	U	27	100	CCU→UCU	Pro→Ser
nad1	490	164	C	29	U	29	100	CCC→UCU	Pro→Ser
nad1	492	164	C	25	U	24	96	CCC→UCU	Pro→Ser
nad1	500	167	C	28	U	27	96.4286	UCG→UUG	Ser→Leu
nad1	536	179	C	29	U	29	100	UCC→UUC	Ser→Phe
nad1	555	185	C	27	U	26	96.2963	CCC→CCU	Pro→Pro
nad1	571	191	C	22	U	22	100	CUU→UUU	Leu→Phe
nad1	577	193	C	22	U	22	100	CCU→UCU	Pro→Ser
nad1	580	194	C	22	U	21	95.4545	CGU→UGU	Arg→Cys
nad1	608	203	C	23	U	23	100	UCU→UUU	Ser→Phe
nad1	674	225	C	30	U	25	83.3333	UCU→UUU	Ser→Phe
nad1	734	245	C	91	U	89	97.8022	UCG→UUG	Ser→Leu
nad1	743	248	C	96	U	90	93.75	CCA→CUA	Pro→Leu
nad1	755	252	C	116	U	114	98.2759	CCG→CUG	Pro→Leu
nad1	779	260	C	132	U	102	77.2727	UCC→UUC	Ser→Phe
nad1	823	275	C	185	U	122	65.9459	CUU→UUU	Leu→Phe
nad1	898	300	C	165	U	161	97.5758	CGG→UGG	Arg→Trp
nad1	928	310	C	161	U	142	88.1988	CGG→UGG	Arg→Trp
nad1	937	313	C	152	U	147	96.7105	CCC→UCC	Pro→Ser
nad1	953	318	C	152	U	142	93.4211	UCA→UUA	Ser→Leu
nad2	26	9	C	25	U	23	92	UCC→UUC	Ser→Phe
nad2	335	112	C	30	U	28	93.3333	UCU→UUU	Ser→Phe
nad2	356	119	C	31	U	30	96.7742	CCA→CUA	Pro→Leu
nad2	361	121	C	33	U	27	81.8182	CCU→UCU	Pro→Ser
nad2	367	123	C	31	U	30	96.7742	CGC→UGC	Arg→Cys
nad2	388	130	C	35	U	31	88.5714	CCG→UCG	Pro→Ser
nad2	394	132	C	35	U	30	85.7143	CAU→UAU	His→Tyr
nad2	497	166	C	39	U	35	89.7436	UCA→UUA	Ser→Leu
nad2	523	175	C	38	U	36	94.7368	CCC→UCC	Pro→Ser
nad2	621	207	C	39	U	29	74.359	AUC→AUU	Ile→Ile
nad2	677	226	C	37	U	32	86.4865	UCC→UUC	Ser→Phe
nad2	788	263	C	33	U	32	96.9697	UCU→UUU	Ser→Phe
nad2	800	267	C	31	U	27	87.0968	UCA→UUA	Ser→Leu
nad2	809	270	C	26	U	24	92.3077	UCU→UUU	Ser→Phe
nad2	920	307	C	21	U	20	95.2381	CCU→CUU	Pro→Leu
nad2	928	310	C	21	U	20	95.2381	CAU→UAU	His→Tyr
nad2	1028	343	C	24	U	22	91.6667	UCA→UUA	Ser→Leu
nad2	1058	353	C	27	U	25	92.5926	CCA→CUA	Pro→Leu
nad2	1127	376	C	29	U	27	93.1034	UCG→UUG	Ser→Leu
nad2	1246	416	C	23	U	22	95.6522	CCA→UUA	Pro→Leu
nad2	1247	416	C	24	U	22	91.6667	CCA→UUA	Pro→Leu
nad2	1276	426	C	20	U	19	95	CGU→UGU	Arg→Cys
nad2	1298	433	C	24	U	22	91.6667	GCG→GUG	Ala→Val
nad2	1403	468	C	26	U	15	57.6923	UCC→UUC	Ser→Phe
nad2	1408	470	C	26	U	14	53.8462	CCA→UUA	Pro→Leu
nad2	1409	470	C	26	U	14	53.8462	CCA→UUA	Pro→Leu
nad3	5	2	C	105	U	100	95.2381	UCG→UUG	Ser→Leu
nad3	39	13	C	146	U	124	84.9315	AUC→AUU	Ile→Ile
nad3	44	15	C	146	U	144	98.6301	CCG→CUG	Pro→Leu
nad3	61	21	C	153	U	146	95.4248	CCA→UUA	Pro→Leu
nad3	62	21	C	154	U	146	94.8052	CCA→UUA	Pro→Leu
nad3	79	27	C	167	U	143	85.6287	CCA→UUA	Pro→Leu
nad3	80	27	C	169	U	166	98.2249	CCA→UUA	Pro→Leu
nad3	137	46	C	167	U	164	98.2036	UCC→UUC	Ser→Phe
nad3	146	49	C	175	U	170	97.1429	UCC→UUC	Ser→Phe
nad3	185	62	C	203	U	202	99.5074	CCG→CUG	Pro→Leu
nad3	190	64	C	204	U	194	95.098	CCU→UCU	Pro→Ser
nad3	208	70	C	205	U	193	94.1463	CCU→UUU	Pro→Phe
nad3	209	70	C	203	U	197	97.0443	CCU→UUU	Pro→Phe
nad3	215	72	C	208	U	201	96.6346	CCG→CUG	Pro→Leu
nad3	230	77	C	205	U	195	95.122	UCU→UUU	Ser→Phe
nad3	247	83	C	175	U	166	94.8571	CCU→UCU	Pro→Ser
nad3	251	84	C	184	U	178	96.7391	CCU→CUU	Pro→Leu
nad3	275	92	C	185	U	183	98.9189	UCU→UUU	Ser→Phe
nad3	317	106	C	163	U	162	99.3865	UCU→UUU	Ser→Phe
nad3	344	115	C	157	U	156	99.3631	UCG→UUG	Ser→Leu
nad3	349	117	C	152	U	150	98.6842	CGG→UGG	Arg→Trp
nad4	44	15	C	39	U	35	89.7436	CCU→CUU	Pro→Leu
nad4	74	25	C	37	U	27	72.973	ACU→AUU	Thr→Ile
nad4	77	26	C	37	U	34	91.8919	CCU→CUU	Pro→Leu
nad4	107	36	C	37	U	32	86.4865	CCG→CUG	Pro→Leu
nad4	154	52	C	32	U	19	59.375	CCC→UCC	Pro→Ser
nad4	158	53	C	29	U	20	68.9655	CCU→CUU	Pro→Leu
nad4	164	55	C	28	U	16	57.1429	CCU→CUU	Pro→Leu
nad4	166	56	C	27	U	22	81.4815	CGG→UGG	Arg→Trp
nad4	197	66	C	21	U	17	80.9524	UCU→UUU	Ser→Phe
nad4	317	106	C	41	U	31	75.6098	UCA→UUA	Ser→Leu
nad4	362	121	C	39	U	32	82.0513	ACA→AUA	Thr→Ile
nad4	376	126	C	38	U	32	84.2105	CGU→UGU	Arg→Cys
nad4	401	134	C	37	U	32	86.4865	UCC→UUC	Ser→Phe
nad4	416	139	C	35	U	31	88.5714	CCU→CUU	Pro→Leu
nad4	433	145	C	36	U	28	77.7778	CUU→UUU	Leu→Phe
nad4	437	146	C	34	U	30	88.2353	UCC→UUC	Ser→Phe
nad4	449	150	C	33	U	31	93.9394	CCA→CUA	Pro→Leu
nad4	977	326	C	35	U	24	68.5714	CCG→CUG	Pro→Leu
nad4	1373	458	C	31	U	28	90.3226	UCC→UUC	Ser→Phe
nad4	1405	469	C	24	U	22	91.6667	CGG→UGG	Arg→Trp
nad4	1417	473	C	25	U	22	88	CAC→UAC	His→Tyr
nad4	1432	478	C	21	U	16	76.1905	CCG→UUG	Pro→Leu
nad4	1433	478	C	20	U	17	85	CCG→UUG	Pro→Leu
nad4L	149	50	C	23	U	15	65.2174	UCA→UUA	Ser→Leu
nad4L	158	53	C	22	U	12	54.5455	UCA→UUA	Ser→Leu
nad4L	167	56	C	23	U	12	52.1739	CCA→CUA	Pro→Leu
nad5	1490	497	C	32	U	29	90.625	CCC→CUC	Pro→Leu
nad5	1550	517	C	27	U	25	92.5926	ACA→AUA	Thr→Ile
nad5	1580	527	C	27	U	23	85.1852	UCA→UUA	Ser→Leu
nad5	1589	530	C	31	U	29	93.5484	UCU→UUU	Ser→Phe
nad5	1859	620	C	27	U	22	81.4815	UCU→UUU	Ser→Phe
nad5	1895	632	C	22	U	18	81.8182	UCA→UUA	Ser→Leu
nad5	1900	634	C	22	U	18	81.8182	CCA→UUA	Pro→Leu
nad5	1901	634	C	22	U	17	77.2727	CCA→UUA	Pro→Leu
nad5	1916	639	C	21	U	19	90.4762	UCU→UUU	Ser→Phe
nad5	1918	640	C	21	U	18	85.7143	CGU→UGU	Arg→Cys
nad6	25	9	C	83	U	79	95.1807	CCU→UUU	Pro→Phe
nad6	26	9	C	82	U	76	92.6829	CCU→UUU	Pro→Phe
nad6	88	30	C	108	U	94	87.037	CCC→UUC	Pro→Phe
nad6	89	30	C	108	U	92	85.1852	CCC→UUC	Pro→Phe
nad6	146	49	C	100	U	92	92	UCC→UUC	Ser→Phe
nad6	161	54	C	106	U	93	87.7358	CCA→CUA	Pro→Leu
nad6	169	57	C	115	U	102	88.6957	CAU→UAU	His→Tyr
nad6	191	64	C	97	U	85	87.6289	UCA→UUA	Ser→Leu
nad6	438	146	C	226	U	113	50	ACC→ACU	Thr→Thr
nad6	446	149	C	231	U	223	96.5368	UCC→UUC	Ser→Phe
nad6	569	190	C	250	U	238	95.2	UCU→UUU	Ser→Phe
nad7	77	26	C	28	U	25	89.2857	UCA→UUA	Ser→Leu
nad7	83	28	C	27	U	26	96.2963	UCA→UUA	Ser→Leu
nad7	137	46	C	25	U	25	100	UCA→UUA	Ser→Leu
nad7	209	70	C	20	U	20	100	UCA→UUA	Ser→Leu
nad7	224	75	C	27	U	27	100	ACG→AUG	Thr→Met
nad7	251	84	C	20	U	18	90	UCA→UUA	Ser→Leu
nad7	255	85	C	20	U	17	85	GCC→GCU	Ala→Ala
nad7	353	118	C	21	U	14	66.6667	UCA→UUA	Ser→Leu
nad7	383	128	C	21	U	18	85.7143	UCA→UUA	Ser→Leu
nad7	445	149	C	33	U	30	90.9091	CCG→UCG	Pro→Ser
nad7	533	178	C	44	U	41	93.1818	UCC→UUC	Ser→Phe
nad7	578	193	C	35	U	33	94.2857	UCA→UUA	Ser→Leu
nad7	698	233	C	25	U	24	96	UCG→UUG	Ser→Leu
nad7	769	257	C	24	U	23	95.8333	CGC→UGC	Arg→Cys
nad7	836	279	C	32	U	25	78.125	CCU→CUU	Pro→Leu
nad7	926	309	C	24	U	14	58.3333	UCA→UUA	Ser→Leu
nad7	973	325	C	25	U	23	92	CCU→UCU	Pro→Ser
nad7	1088	363	C	44	U	24	54.5455	UCA→UUA	Ser→Leu
nad7	1103	368	C	32	U	19	59.375	UCU→UUU	Ser→Phe
nad7	1124	375	C	28	U	24	85.7143	CCA→CUA	Pro→Leu
nad9	92	31	C	41	U	21	51.2195	UCU→UUU	Ser→Phe
nad9	167	56	C	48	U	24	50	UCG→UUG	Ser→Leu
nad9	398	133	C	22	U	12	54.5455	UCA→UUA	Ser→Leu
rpl16	142	48	C	210	U	205	97.619	CGC→UGC	Arg→Cys
rpl16	183	61	C	230	U	225	97.8261	GGC→GGU	Gly→Gly
rpl16	185	62	C	231	U	222	96.1039	ACC→AUU	Thr→Ile
rpl16	186	62	C	236	U	171	72.4576	ACC→AUU	Thr→Ile
rpl16	245	82	C	298	U	296	99.3289	ACA→AUA	Thr→Ile
rpl16	313	105	C	278	U	271	97.482	CUC→UUC	Leu→Phe
rpl16	402	134	C	316	U	278	87.9747	UCC→UCU	Ser→Ser
rpl16	416	139	C	303	U	302	99.67	CCA→CUA	Pro→Leu
rpl16	482	161	C	353	U	316	89.5184	CCA→CUA	Pro→Leu
rpl16	488	163	C	356	U	353	99.1573	UCG→UUG	Ser→Leu
rps1	23	8	C	28	U	28	100	UCA→UUA	Ser→Leu
rps1	71	24	C	36	U	34	94.4444	UCA→UUA	Ser→Leu
rps1	131	44	C	53	U	48	90.566	CCU→CUU	Pro→Leu
rps1	215	72	C	61	U	55	90.1639	UCC→UUC	Ser→Phe
rps1	485	162	C	128	U	122	95.3125	UCA→UUA	Ser→Leu
rps12	71	24	C	276	U	265	96.0145	UCG→UUG	Ser→Leu
rps12	196	66	C	356	U	352	98.8764	CAC→UAC	His→Tyr
rps12	221	74	C	336	U	304	90.4762	UCG→UUG	Ser→Leu
rps12	269	90	C	224	U	219	97.7679	UCG→UUG	Ser→Leu
rps12	284	95	C	205	U	202	98.5366	UCC→UUC	Ser→Phe
rps12	289	97	C	207	U	204	98.5507	CGU→UGU	Arg→Cys
rps7	277	93	C	43	U	25	58.1395	CUU→UUU	Leu→Phe
rps7	332	111	C	42	U	35	83.3333	UCA→UUA	Ser→Leu

## Sheet: S10_tRNAgenes
Qing Liu et al. Mitochondrial genome of the diploid oat Avena longiglumis. Supplementary tables S1-S10.
Table S10. tRNA genes identified in the mitochondrial genome of 29 Poaceae accessions.
tRNA	Origin	Species	Sequences
trnA-UGC	plastid	Bambusa oldhamii	GGGGATATAGCTCAGTTGGTAGAGCTCCGCTCTTGCATGGCGGATGTCAGCGGTTCGAGTCCGCTTATCTCCA
trnA-UGC	plastid	Triticum aestivum	GGGGATATAGCTCAGTTGGTAGAGCTCCGCTCTTGCATGGCGGATGTCAGCGGTTCGAGTCCGCTTATCTCCA
trnA-UGC	plastid	Triticum durum	GGGGATATAGCTCAGTTGGTAGAGCTCCGCTCTTGCATGGCGGATGTCAGCGGTTCGAGTCCGCTTATCTCCA
trnC-GCA	plastid	Alloteropsis semialata	GGCGGCATGGCCAAGCGGTAAGGCAGGGGACTGCAAATCCTTTATCCCCAGTTCAAATCTGGGTGTCGCCT
trnC-GCA	plastid	Avena longiglumis	GGCGGCATGGCCAAGCGGTAAGGCAGGGGACTGCAAATCCTTTATCCCCAGTTCAAATCTGGGTGTCGCCT
trnC-GCA	plastid	Avena longiglumis	GGCGGCATGGCCAAGCGGTAAGGCAGGGGACTGCAAATCCTTTATCCCCAGTTCAAATCTGGGTGTCGCCT
trnC-GCA	plastid	Bambusa oldhamii	GGCGGCATGGCCAAGCGGTAAGGCAGGGGACTGCAAATCCTTTATCCCCAGTTCAAATCTGGGTGTCGCCT
trnC-GCA	plastid	Chrysopogon zizanioides	GGCGGCATGGCCAAGCGGTAAGGCAGGGGACTGCAAATCCTTTATCCCCAGTTCAAATCTGGGTGTCGCCT
trnC-GCA	plastid	Coix lacryma-jobi var. maxima	GGCGGCATGGCCAAGCGGTAAGGCAGGGGACTGCAAATCCTTTATCCCCAGTTCAAATCTGGGTGTCGCCT
trnC-GCA	plastid	Coix lacryma-jobi var. ma-yuen	GGCGGCATGGCCAAGCGGTAAGGCAGGGGACTGCAAATCCTTTATCCCCAGTTCAAATCTGGGTGTCGCCT
trnC-GCA	plastid	Coix lacryma-jobi var. puellarum	GGCGGCATGGCCAAGCGGTAAGGCAGGGGACTGCAAATCCTTTATCCCCAGTTCAAATCTGGGTGTCGCCT
trnC-GCA	plastid	Eleusine indica	GGCGGCATGGCCAAGCGGTAAGGCAGGGGACTGCAAATCCTTTATCCCCAGTTCAAATCTGGGTGTCGCCT
trnC-GCA	plastid	Elymus sibiricus	GGCGGCATGGCCAAGCGGTAAGGCAGGGGACTGCAAATCCTTTATCCCCAGTTCAAATCTGGGTGTCGCCT
trnC-GCA	plastid	Ferrocalamus rimosivaginus	GGCGGCATGGCCAAGCGGTAAGGCAGGGGACTGCAAATCCTTTATCCCCAGTTCAAATCTGGGTGTCGCCT
trnC-GCA	plastid	Hordeum vulgare subsp. spontaneum	GGCGGCATGGCCAAGCGGTAAGGCAGGGGACTGCAAATCCTTTATCCCCAGTTCAAATCTGGGTGTCGCCT
trnC-GCA	plastid	Hordeum vulgare subsp. vulgare	GGCGGCATGGCCAAGCGGTAAGGCAGGGGACTGCAAATCCTTTATCCCCAGTTCAAATCTGGGTGTCGCCT
trnC-GCA	plastid	Lolium perenne	GGCGGCATGGCCAAGCGGTAAGGCAGGGGACTGCAAATCCTTTATCCCCAGTTCAAATCTGGGTGTCGCCT
trnC-GCA	plastid	Lolium perenne	GGCGGCATGGCCAAGCGGTAAGGCAGGGGACTGCAAATCCTTTATCCCCAGTTCAAATCTGGGTGTCGCCT
trnC-GCA	plastid	Oryza coarctata	GGCGGCATGGCCAAGCGGTAAGGCAGGGGACTGCAAATCCTTTATCCCCAGTTCAAATCTGGGTGCCGCCT
trnC-GCA	plastid	Oryza coarctata	GGCGGCATGGCCAAGCGGTAAGGCAGGGGACTGCAAATCCTTTATCCCCAGTTCAAATCTGGGTGTCGCCT
trnC-GCA	plastid	Oryza coarctata	GGCGGCATGGCCAAGCGGTAAGGCAGGGGACTGCAAATCCTTTATCCCCAGTTCAAATCTGGGTGTCGCCT
trnC-GCA	plastid	Oryza minuta	GGCGGCATGGCCAAGCGGTAAGGCAGGGGACTGCAAATCCTTTATCCCCAGTTCAAATCTGGGTGCCGCCT
trnC-GCA	plastid	Oryza minuta	GGCGGCATGGCCAAGCGGTAAGGCAGGGGACTGCAAATCCTTTATCCCCAGTTCAAATCTGGGTGCCGCCT
trnC-GCA	plastid	Oryza rufipogon	GGCGGCATGGCCAAGCGGTAAGGCAGGGGACTGCAAATCCTTTATCCCCAGTTCAAATCTGGGTGCCGCCT
trnC-GCA	plastid	Oryza rufipogon	GGCGGCATGGCCAAGCGGTAAGGCAGGGGACTGCAAATCCTTTATCCCCAGTTCAAATCTGGGTGCCGCCT
trnC-GCA	plastid	Oryza sativa	GGCGGCATGGCCAAGCGGTAAGGCAGGGGACTGCAAATCCTTTATCCCCAGTTCAAATCTGGGTGCCGCCT
trnC-GCA	plastid	Saccharum officinarum	GGCGGCATGGCCAAGCGGTAAGGCAGGGGACTGCAAATCCTTTATCCCCAGTTCAAATCTGGGTGTCGCCT
trnC-GCA	plastid	Sorghum bicolor	GGCGGCATGGCCAAGCGGTAAGGCAGGGGACTGCAAATCCTTTATCCCCAGTTCAAATCTGGGTGTCGCCT
trnC-GCA	plastid	Sorghum bicolor subsp. drummondii	GGCGGCATGGCCAAGCGGTAAGGCAGGGGACTGCAAATCCTTTATCCCCAGTTCAAATCTGGGTGTCGCCT
trnC-GCA	plastid	Sporobolus alterniflorus	GGCGGCATGGCCAAGCGGTAAGGCAGGGGACTGCAAATCCTTTATCCCCAGTTCAAATCTGGGTGTCGCCT
trnC-GCA	plastid	Thinopyrum obtusiflorum	GGCGGCATGGCCAAGCGGTAAGGCAGGGGACTGCAAATCCTTTATCCCCAGTTCAAATCTGGGTGTCGCCT
trnC-GCA	plastid	Tripsacum dactyloides	GGCGGCATGGCCAAGCGGTAAGGCAGGGGACTGCAAATCCTTTATCCCCAGTTCAAATCTGGGTGTCGCCT
trnC-GCA	plastid	Triticum aestivum	GGCGGCATGGCCAAGCGGTAAGGCAGGGGACTGCAAATCCTTTATCCCCAGTTCAAATCTGGGTGTCGCCT
trnC-GCA	plastid	Triticum durum	GGCGGCATGGCCAAGCGGTAAGGCAGGGGACTGCAAATCCTTTATCCCCAGTTCAAATCTGGGTGTCGCCT
trnC-GCA	plastid	Zea luxurians	GGCGGCATGGCCAAGCGGTAAGGCAGGGGACTGCAAATCCTTTATCCCCAGTTCAAATCTGGGTGTCGCCT
trnC-GCA	plastid	Zea mays subsp. mays	GGCGGCATGGCCAAGCGGTAAGGCAGGGGACTGCAAATCCTTTATCCCCAGTTCAAATCTGGGTGTCGCCT
trnC-GCA	plastid	Zea mays subsp. parviglumis	GGCGGCATGGCCAAGCGGTAAGGCAGGGGACTGCAAATCCTTTATCCCCAGTTCAAATCTGGGTGTCGCCT
trnC-GCA	plastid	Zea perennis	GGCGGCATGGCCAAGCGGTAAGGCAGGGGACTGCAAATCCTTTATCCCCAGTTCAAATCTGGGTGTCGCCT
trnD-GUC	mitochondrion	Alloteropsis semialata	GGGGAAATAGCTCAGTTGGTTAGAGTGCTGGTCTGTCACGCCAGAAGTCGCGGGTTCGAACCCCGTTTTCCCCG
trnD-GUC	mitochondrion	Avena longiglumis	GGGGAAATAGCTCAGTTGGTTAGAGTGCTGGTCTGTCACGCCAGAAGTCGCGGGTTCGAACCCCGTTTTCCCCG
trnD-GUC	mitochondrion	Avena longiglumis	GGGGAAATAGCTCAGTTGGTTAGAGTGCTGGTCTGTCACGCCAGAAGTCGCGGGTTCGAACCCCGTTTTCCCCG
trnD-GUC	mitochondrion	Bambusa oldhamii	GGGGAAATAGCTCAGTTGGTTAGAGTGCTGGTCTGTCACGCCAGAAGTCGCGGGTTCGAACCCCGTTTTCCCCG
trnD-GUC	mitochondrion	Chrysopogon zizanioides	GGGGAAATAGCTCAGTTGGTTAGAGTGCTGGTCTGTCACGCCAGAAGTCGCGGGTTCGAACCCCGTTTTCCCCG
trnD-GUC	mitochondrion	Coix lacryma-jobi var. maxima	GGGGAAATAGCTCAGTTGGTTAGAGTGCTGGTCTGTCACGCCAGAAGTCGCGGGTTCGAACCCCGTTTTCCCCG
trnD-GUC	mitochondrion	Coix lacryma-jobi var. ma-yuen	GGGGAAATAGCTCAGTTGGTTAGAGTGCTGGTCTGTCACGCCAGAAGTCGCGGGTTCGAACCCCGTTTTCCCCG
trnD-GUC	mitochondrion	Coix lacryma-jobi var. puellarum	GGGGAAATAGCTCAGTTGGTTAGAGTGCTGGTCTGTCACGCCAGAAGTCGCGGGTTCGAACCCCGTTTTCCCCG
trnD-GUC	mitochondrion	Eleusine indica	GGGGAAATAGCTCAGTTGGTTAGAGTGCTGGTCTGTCACGCCAGAAGTCGCGGGTTCGAACCCCGTTTTCCCCG
trnD-GUC	mitochondrion	Eleusine indica	GGGGATATAGCTCAGTTGGTTAGAGTGCTGGTCTGTCACGCCAGAAGTCGCGGGTTCGAACCCCGTTATCCCCG
trnD-GUC	mitochondrion	Elymus sibiricus	GGGGAAATAGCTCAGTTGGTTAGAGTGCTGGTCTGTCACGCCAGAAGTCGCGGGTTCGAACCCCGTTTTCCCCG
trnD-GUC	mitochondrion	Elymus sibiricus	GGGGAAATAGCTCAGTTGGTTAGAGTGCTGGTCTGTCACGCCAGAAGTCGCGGGTTCGAACCCCGTTTTCCCCG
trnD-GUC	mitochondrion	Ferrocalamus rimosivaginus	GGGGAAATAGCTCAGTTGGTTAGAGTGCTGGTCTGTCACGCCAGAAGTCGCGGGTTCGAACCCCGTTTTCCCCG
trnD-GUC	mitochondrion	Hordeum vulgare subsp. spontaneum	GGGGAAATAGCTCAGTTGGTTAGAGTGCTGGTCTGTCACGCCAGAAGTCGCGGGTTCGAACCCCGTTTTCCCCG
trnD-GUC	mitochondrion	Hordeum vulgare subsp. spontaneum	GGGGAAATAGCTCAGTTGGTTAGAGTGCTGGTCTGTCACGCCAGAAGTCGCGGGTTCGAACCCCGTTTTCCCCG
trnD-GUC	mitochondrion	Hordeum vulgare subsp. spontaneum	GGGGAAATAGCTCAGTTGGTTAGAGTGCTGGTCTGTCACGCCAGAAGTCGCGGGTTCGAACCCCGTTTTCCCCG
trnD-GUC	mitochondrion	Hordeum vulgare subsp. vulgare	GGGGAAATAGCTCAGTTGGTTAGAGTGCTGGTCTGTCACGCCAGAAGTCGCGGGTTCGAACCCCGTTTTCCCCG
trnD-GUC	mitochondrion	Hordeum vulgare subsp. vulgare	GGGGAAATAGCTCAGTTGGTTAGAGTGCTGGTCTGTCACGCCAGAAGTCGCGGGTTCGAACCCCGTTTTCCCCG
trnD-GUC	mitochondrion	Hordeum vulgare subsp. vulgare	GGGGAAATAGCTCAGTTGGTTAGAGTGCTGGTCTGTCACGCCAGAAGTCGCGGGTTCGAACCCCGTTTTCCCCG
trnD-GUC	mitochondrion	Lolium perenne	GGGGAAATAGCTCAGTTGGTTAGAGTGCTGGTCTGTCACGCCAGAAGTCGCGGGTTCGAACCCCGTTTTCCCCG
trnD-GUC	mitochondrion	Lolium perenne	GGGGAAATAGCTCAGTTGGTTAGAGTGCTGGTCTGTCACGCCAGAAGTCGCGGGTTCGAACCCCGTTTTCCCCG
trnD-GUC	mitochondrion	Lolium perenne	GGGGAAATAGCTCAGTTGGTTAGAGTGCTGGTCTGTCACGCCAGAAGTCGCGGGTTCGAACCCCGTTTTCCCCG
trnD-GUC	mitochondrion	Oryza coarctata	GGGGAAATAGCTCAGTTGGTTAGAGTGCTGGTCTGTCACGCCAGAAGTCGCGGGTTCGAACCCCGTTTTCCCCG
trnD-GUC	mitochondrion	Oryza minuta	GGGGAAATAGCTCAGTTGGTTAGAGTGCTGGTCTGTCACGCCAGAAGTCGCGGGTTCGAACCCCGTTTTCCCCG
trnD-GUC	mitochondrion	Oryza minuta	GGGGAAATAGCTCAGTTGGTTAGAGTGCTGGTCTGTCACGCCAGAAGTCGCGGGTTCGAACCCCGTTTTCCCCG
trnD-GUC	mitochondrion	Oryza rufipogon	GGGGAAATAGCTCAGTTGGTTAGAGTGCTGGTCTGTCACGCCAGAAGTCGCGGGTTCGAACCCCGTTTTCCCCG
trnD-GUC	mitochondrion	Oryza rufipogon	GGGGAAATAGCTCAGTTGGTTAGAGTGCTGGTCTGTCACGCCAGAAGTCGCGGGTTCGAACCCCGTTTTCCCCG
trnD-GUC	mitochondrion	Oryza sativa	GGGGAAATAGCTCAGTTGGTTAGAGTGCTGGTCTGTCACGCCAGAAGTCGCGGGTTCGAACCCCGTTTTCCCCG
trnD-GUC	mitochondrion	Saccharum officinarum	GGGGAAATAGCTCAGTTGGTTAGAGTGCTGGTCTGTCACGCCAGAAGTCGCGGGTTCGAACCCCGTTTTCCCCG
trnD-GUC	mitochondrion	Sorghum bicolor	GGGGAAATAGCTCAGTTGGTTAGAGTGCTGGTCTGTCACGCCAGAAGTCGCGGGTTCGAACCCCGTTTTCCCCG
trnD-GUC	mitochondrion	Sorghum bicolor subsp. drummondii	GGGGAAATAGCTCAGTTGGTTAGAGTGCTGGTCTGTCACGCCAGAAGTCGCGGGTTCGAACCCCGTTTTCCCCG
trnD-GUC	mitochondrion	Sporobolus alterniflorus	GGGGATATAGCTCAGTTGGTTAGAGTGCTGGTCTGTCACGCCAGAAGTCGCGGGTTCGAACCCCGTTATCCCCG
trnD-GUC	mitochondrion	Sporobolus alterniflorus	GGGGAAATAGCTCAGTTGGTTAGAGTGCTGGTCTGTCACGCCAGAAGTCGCGGGTTCGAACCCCGTTTTCCCCG
trnD-GUC	mitochondrion	Thinopyrum obtusiflorum	GGGGAAATAGCTCAGTTGGTTAGAGTGCTGGTCTGTCACGCCAGAAGTCGCGGGTTCGAACCCCGTTTTCCCCG
trnD-GUC	mitochondrion	Thinopyrum obtusiflorum	GGGGAAATAGCTCAGTTGGTTAGAGTGCTGGTCTGTCACGCCAGAAGTCGCGGGTTCGAACCCCGTTTTCCCCG
trnD-GUC-fragment	mitochondrion	Tripsacum dactyloides	TAGCTCAGTTGGGTAGAGTGCTGGTCTGTCACGCCAGAAGTCGCGGGTTCGAACCCCGC
trnD-GUC-fragment	mitochondrion	Tripsacum dactyloides	TAGCTCAGTTGGGTAGAGTGCTGGTCTGTCACGCCAGAAGTCGCGGGTTCGAACCCCGC
trnD-GUC	mitochondrion	Tripsacum dactyloides	GGGGAAATAGCTCAGTTGGTTAGAGTGCTGGTCTGTCACGCCAGAAGTCGCGGGTTCGAACCCCGTTTTCCCCG
trnD-GUC	mitochondrion	Triticum aestivum	GGGGAAATAGCTCAGTTGGTTAGAGTGCTGGTCTGTCACGCCAGAAGTCGCGGGTTCGAACCCCGTTTTCCCCG
trnD-GUC	mitochondrion	Triticum aestivum	GGGGAAATAGCTCAGTTGGTTAGAGTGCTGGTCTGTCACGCCAGAAGTCGCGGGTTCGAACCCCGTTTTCCCCG
trnD-GUC	mitochondrion	Triticum durum	GGGGAAATAGCTCAGTTGGTTAGAGTGCTGGTCTGTCACGCCAGAAGTCGCGGGTTCGAACCCCGTTTTCCCCG
trnD-GUC	mitochondrion	Triticum durum	GGGGAAATAGCTCAGTTGGTTAGAGTGCTGGTCTGTCACGCCAGAAGTCGCGGGTTCGAACCCCGTTTTCCCCG
trnD-GUC	mitochondrion	Zea luxurians	GGGGAAATAGCTCAGTTGGTTAGAGTGCTGGTCTGTCACGCCAGAAGTCGCGGGTTCGAACCCCGTTTTCCCCG
trnD-GUC-like	mitochondrion	Zea luxurians	AGTTAGCTCAGTTGGGTAGAGTGCTGGTCTGTCACGCCAGAAGTCGCGGGTTCGAACCCCGATCTGAAACTA
trnD-GUC-like	mitochondrion	Zea luxurians	AGTTAGCTCAGTTGGGTAGAGTGCTGGTCTGTCACGCCAGAAGTCGCGGGTTCGAACCCCGATCTGAAACTA
trnD-GUC	mitochondrion	Zea luxurians	GGGGAAATAGCTCAGTTGGTTAGAGTGCTGGTCTGTCACGCCAGAAGTCGCGGGTTCGAACCCCGTTTTCCCCG
trnD-GUC-fragment	mitochondrion	Zea mays subsp. mays	TAGCTCAGTTGGGTAGAGTGCTGGTCTGTCACGCCAGAAGTCGCGGGTTCGAACCCCGTTT
trnD-GUC	mitochondrion	Zea mays subsp. mays	GGGGAAATAGCTCAGTTGGTTAGAGTGCTGGTCTGTCACGCCAGAAGTCGCGGGTTCGAACCCCGTTTTCCCCG
trnD-GUC	mitochondrion	Zea mays subsp. mays	GGGGAAATAGCTCAGTTGGTTAGAGTGCTGGTCTGTCACGCCAGAAGTCGCGGGTTCGAACCCCGTTTTCCCCG
trnD-GUC	mitochondrion	Zea mays subsp. parviglumis	GGGGAAATAGCTCAGTTGGTTAGAGTGCTGGTCTGTCACGCCAGAAGTCGCGGGTTCGAACCCCGTTTTCCCCG
trnD-GUC-fragment	mitochondrion	Zea mays subsp. parviglumis	TAGCTCAGTTGGGTAGAGTGCTGGTCTGTCACGCCAGAAGTCGCGGGTTCGAACCCCGTTT
trnD-GUC	mitochondrion	Zea mays subsp. parviglumis	GGGGAAATAGCTCAGTTGGTTAGAGTGCTGGTCTGTCACGCCAGAAGTCGCGGGTTCGAACCCCGTTTTCCCCG
trnD-GUC-fragment	mitochondrion	Zea perennis	TAGCTCAGTTGGGTAGAGTGCTGGTCTGTCACGCCAGAAGTCGCGGGTTCGAACCCCGC
trnD-GUC	mitochondrion	Zea perennis	GGGGAAATAGCTCAGTTGGTTAGAGTGCTGGTCTGTCACGCCAGAAGTCGCGGGTTCGAACCCCGTTTTCCCCG
trnD-GUC	mitochondrion	Zea perennis	GGGGAAATAGCTCAGTTGGTTAGAGTGCTGGTCTGTCACGCCAGAAGTCGCGGGTTCGAACCCCGTTTTCCCCG
trnE-UUC	mitochondrion	Alloteropsis semialata	GTCCCTTTCGTCCAGTGGTTAGGACATCGTCTTTTCATGTCGAAGACACGGGTTCGATTCCCGTAAGGGGTA
trnE-UUC	mitochondrion	Alloteropsis semialata	GTCCCTTTCGTCCAGTGGTTAGGACATCGTCTTTTCATGTCGAAGACACGGGTTCGATTCCCGTAAGGGGTA
trnE-UUC	mitochondrion	Avena longiglumis	GTCCCCTTCGTCCAGAGGTTAGGACGTCGGTTTTTCATGTCGAAAACACGGGTTCGATTCCCGTAGGGGATA
trnE-UUC	mitochondrion	Avena longiglumis	GTCCCTTTCATCCAGAGGTTAGGATATCGTCTTTTCATGTCGAAGACACGGGTTCGATTCCCTTTATACGCGATG
trnE-UUC	mitochondrion	Avena longiglumis	GTCCCTTTCATCCAGAGGTTAGGATATCGTCTTTTCATGTCGAAGACACGGGTTCGATTCCCTTTATACGCGATG
trnE-UUC	mitochondrion	Bambusa oldhamii	GTCCCTTTCGTCCAGTGGTTAGGACATCGTCTTTTCATGTCGAAGACACGGGTTCGATTCCCGTAAGGGATA
trnE-UUC	mitochondrion	Chrysopogon zizanioides	GTCCCTTTCGTCCAGTGGTTAGGACATCGTCTTTTCATGTCGAAGACACGGGTTCGATTCCCGTAAGGGATA
trnE-UUC	mitochondrion	Coix lacryma-jobi var. maxima	GTCCCTTTCGTCCAGTGGTTAGGACATCGTCTTTTCATGTCGAAGACACGGGTTCGATTCCCGTAAGGGATA
trnE-UUC	mitochondrion	Coix lacryma-jobi var. ma-yuen	GTCCCTTTCGTCCAGTGGTTAGGACATCGTCTTTTCATGTCGAAGACACGGGTTCGATTCCCGTAAGGGATA
trnE-UUC	mitochondrion	Coix lacryma-jobi var. puellarum	GTCCCTTTCGTCCAGTGGTTAGGACATCGTCTTTTCATGTCGAAGACACGGGTTCGATTCCCGTAAGGGATA
trnE-UUC	mitochondrion	Eleusine indica	GTCCCTTTCGTCCAGTGGTTAGGACATCGTCTTTTCATGTCGAAGACACGGGTTCGATTCCCGTAAGGGATA
trnE-UUC	mitochondrion	Elymus sibiricus	GTCCCTTTCGTCCAGAGGTTAGGACATCGTCTTTTCATGTCGAAGACACGGGTTCGATTCCCGTAAGGGATA
trnE-UUC	mitochondrion	Ferrocalamus rimosivaginus	GTCCCTTTCGTCCAGTGGTTAGGACATCGTCTTTTCATGTCGAAGACACGGGTTCGATTCCCGTAAGGGATA
trnE-UUC	mitochondrion	Hordeum vulgare subsp. spontaneum	GTCCCTTTCGTCCAGAGGTTAGGACATCGTCTTTTCATGTCGAAGACACGGGTTCGATTCCCGTAAGGGATA
trnE-UUC	mitochondrion	Hordeum vulgare subsp. vulgare	GTCCCTTTCGTCCAGAGGTTAGGACATCGTCTTTTCATGTCGAAGACACGGGTTCGATTCCCGTAAGGGATA
trnE-UUC	mitochondrion	Lolium perenne	GTCCCCTTCGTCCAGAGGTTAGGACGTCGGTTTTTCATGTCGAAAAACACGGGTTCGATTCCCGTAGGGGATA
trnE-UUC	mitochondrion	Oryza minuta	GTCCCTTTCGTCCAGTGGTTAGGACATCGTCTTTTCATGTCGAAGACACGGGTTCGATTCCCGTAAGGGATA
trnE-UUC	mitochondrion	Oryza minuta	GTCCCTTTCGTCCAGTGGTTAGGACATCGTCTTTTCATGTCGAAGACACGGGTTCGATTCCCGTAAGGGATA
trnE-UUC	mitochondrion	Oryza rufipogon	GTCCCTTTCGTCCAGTGGTTAGGACATCGTCTTTTCATGTCGAAGACACGGGTTCGATTCCCGTAAGGGATA
trnE-UUC	mitochondrion	Oryza rufipogon	GTCCCTTTCGTCCAGTGGTTAGGACATCGTCTTTTCATGTCGAAGACACGGGTTCGATTCCCGTAAGGGATA
trnE-UUC	mitochondrion	Oryza sativa	GTCCCTTTCGTCCAGTGGTTAGGACATCGTCTTTTCATGTCGAAGACACGGGTTCGATTCCCGTAAGGGATA
trnE-UUC	mitochondrion	Oryza sativa	GTCCCTTTCGTCCAGTGGTTAGGACATCGTCTTTTCATGTCGAAGACACGGGTTCGATTCCCGTAAGGGATA
trnE-UUC	mitochondrion	Saccharum officinarum	GTCCCTTTCGTCCAGTGGTTAGGACATCGTCTTTTCATGTCGAAGACACGGGTTCGATTCCCGTAAGGGGTA
trnE-UUC	mitochondrion	Sorghum bicolor	GTCCCTTTCGTCCAGTGGTTAGGACATCGTCTTTTCATGTCGAAGACACGGGTTCGATTCCCGTAAGGGGTA
trnE-UUC	mitochondrion	Sorghum bicolor subsp. drummondii	GTCCCTTTCGTCCAGTGGTTAGGACATCGTCTTTTCATGTCGAAGACACGGGTTCGATTCCCGTAAGGGGTA
trnE-UUC	mitochondrion	Sporobolus alterniflorus	GTCCCTTTCGTCCAGTGGTTAGGACATCGTCTTTTCATGTCGAAGACACGGGTTCGATTCCCGTAAGGGATA
trnE-UUC	mitochondrion	Sporobolus alterniflorus	GTCCCTTTCGTCCAGTGGTTAGGACATCGTCTTTTCATGTCGAAGACACGGGTTCGATTCCCGTAAGGGATA
trnE-UUC	mitochondrion	Thinopyrum obtusiflorum	GTCCCTTTCGTCCAGAGGTTAGGACATCGTCTTTTCATGTCGAAGACACGGGTTCGATTCCCGTAAGGGATA
trnE-UUC	mitochondrion	Tripsacum dactyloides	GTCCCTTTCGTCCAGTGGTTAGGACATCGTCTTTTCATGTCGAAGACACGGGTTCGATTCCCGTAAGGGATA
trnE-UUC	mitochondrion	Tripsacum dactyloides	GTCCCTTTCGTCCAGTGGTTAGGACATCGTCTTTTCATGTCGAAGACACGGGTTCGATTCCCGTAAGGGATA
trnE-UUC	mitochondrion	Tripsacum dactyloides	GTCCCTTTCGTTCAGTGGTTAGGACATCGTCTTTTCATGTCGAAGACACGGGTTCGATTCCCGTAAGGGATA
trnE-UUC	mitochondrion	Triticum aestivum	GTCCCTTTCGTCCAGAGGTTAGGACATCGTCTTTTCATGTCGAAGACACGGGTTCGATTCCCGTAAGGGATA
trnE-UUC	mitochondrion	Triticum durum	GTCCCTTTCGTCCAGAGGTTAGGACATCGTCTTTTCATGTCGAAGACACGGGTTCGATTCCCGTAAGGGATA
trnE-UUC	mitochondrion	Zea luxurians	GTCCCTTTCGTCCAGTGGTTAGGACATCGTCTTTTCATGTCGAAGACACGGGTTCGATTCCCGTAAGGGATA
trnE-UUC	mitochondrion	Zea luxurians	GTCCCTTTCGTCCAGTGGTTAGGACATCGTCTTTTCATGTCGAAGACACGGGTTCGATTCCCGTAAGGGATA
trnE-UUC	mitochondrion	Zea mays subsp. mays	GTCCCTTTCGTCCAGTGGTTAGGACATCGTCTTTTCATGTCGAAGACACGGGTTCGATTCCCGTAAGGGATA
trnE-UUC	mitochondrion	Zea mays subsp. mays	GTCCCTTTCGTCCAGTGGTTAGGACATCGTCTTTTCATGTCGAAGACACGGGTTCGATTCCCGTAAGGGATA
trnE-UUC	mitochondrion	Zea mays subsp. parviglumis	GTCCCTTTCGTCCAGTGGTTAGGACATCGTCTTTTCATGTCGAAGACACGGGTTCGATTCCCGTAAGGGATA
trnE-UUC	mitochondrion	Zea mays subsp. parviglumis	GTCCCTTTCGTCCAGTGGTTAGGACATCGTCTTTTCATGTCGAAGACACGGGTTCGATTCCCGTAAGGGATA
trnE-UUC	mitochondrion	Zea perennis	GTCCCTTTCGTCCAGTGGTTAGGACATCGTCTTTTCATGTCGAAGACACGGGTTCGATTCCCGTAAGGGATA
trnE-UUC	mitochondrion	Zea perennis	GTCCCTTTCGTCCAGTGGTTAGGACATCGTCTTTTCATGTCGAAGACACGGGTTCGATTCCCGTAAGGGATA
trnF-GAA	plastid	Alloteropsis semialata	GTCAGGATAGCTCAGTTGGTAGAGCAGAGGACTGAAAATCCTCGTGTCACCAGTTCAAATCTGGTTCCTGGCA
trnF-GAA	plastid	Avena longiglumis	GTCAGGATAGCTCAGTTGGTAGAGCAGAGGATTGAAAATCCTCGTGTCACCAGTTCAAATCTGGTTCCTGGCA
trnF-GAA	plastid	Bambusa oldhamii	GTCAGGATAGCTCAGTTGGTAGAGCAGAGGACTGAAAATCCTCGTGTCACCAGTTCAAATCTGGTTCCTGGCA
trnF-GAA-fragment	plastid	Bambusa oldhamii	AGGATAGCTCAGTTGGTAGAGCAGAGGACTGAAAATCCTCGTGTCACCAGTTCAAATCTGGTTCCTGGC
trnF-GAA	plastid	Chrysopogon zizanioides	GTCAGGATAGCTCAGTTGGTAGAGCAGAGGACTGAAAATCCTCGTGTCACCAGTTCAAATCTGGTTCCTGGCA
trnF-GAA	plastid	Coix lacryma-jobi var. maxima	GTCAGGATAGCTCAGTTGGTAGAGCAGAGGACTGAAAATCCTCGTGTCACCAGTTCAAATCTGGTTCCTGGCA
trnF-GAA	plastid	Coix lacryma-jobi var. ma-yuen	GTCAGGATAGCTCAGTTGGTAGAGCAGAGGACTGAAAATCCTCGTGTCACCAGTTCAAATCTGGTTCCTGGCA
trnF-GAA	plastid	Coix lacryma-jobi var. puellarum	GTCAGGATAGCTCAGTTGGTAGAGCAGAGGACTGAAAATCCTCGTGTCACCAGTTCAAATCTGGTTCCTGGCA
trnF-GAA	plastid	Eleusine indica	GTCAGGATAGCTCAGTTGGTAGAGCAGAGGACTGAAAATCCTCGTGTCACCAGTTCAAATCTGGTTCCTGGCA
trnF-GAA	plastid	Elymus sibiricus	GTCAGGATAGCTCAGTTGGTAGAGCAGAGGATTGAAAATCCTCGTGTCACCAGTTCAAATCTGGTTCCTGGCA
trnF-GAA	plastid	Ferrocalamus rimosivaginus	GTCAGGATAGCTCAGTTGGTAGAGCAGAGGACTGAAAATCCTCGTGTCACCAGTTCAAATCTGGTTCCTGGCA
trnF-GAA	plastid	Hordeum vulgare subsp. spontaneum	GTCAGGATAGCTCAGTTGGTAGAGCAGAGGATTGAAAATCCTCGTGTCACCAGTTCAAATCTGGTTCCTGGCA
trnF-GAA	plastid	Hordeum vulgare subsp. vulgare	GTCAGGATAGCTCAGTTGGTAGAGCAGAGGATTGAAAATCCTCGTGTCACCAGTTCAAATCTGGTTCCTGGCA
trnF-GAA-fragment	plastid	Lolium perenne	TAGCTCAGTTGGTAGAGCAGAGGATTGAAAATCCTCGTGTCACCAGTTCAAATCTGGTT
trnF-GAA	plastid	Lolium perenne	GTCAGGATAGCTCAGTTGGTAGAGCAGAGGATTGAAAATCCTCGTGTCACCAGTTCAAATCTGGTTCCTGGCA
trnF-GAA	plastid	Oryza coarctata	GTCAGGATAGCTCAGTTGGTAGAGCAGAGGACTGAAAATCCTCGTGTCACCAGTTCAAATCTGGTTCCTGGCA
trnF-GAA	plastid	Oryza coarctata	GTCAGGATAGCTCAGTTGGTAGAGCAGAGGACTGAAAATCCTCGTGTCACCAGTTCAAATCTGGTTCCTGGCA
trnF-GAA	plastid	Oryza minuta	GTCAGGATAGCTCAGTTGGTAGAGCAGAGGACTGAAAATCCTCGTGTCACCAGTTCAAATCTGGTTCCTGGCA
trnF-GAA	plastid	Oryza minuta	GTCAGGATAGCTCAGTTGGTAGAGCAGAGGACTGAAAATCCTCGTGTCACCAGTTCAAATCTGGTTCCTGGCA
trnF-GAA	plastid	Oryza rufipogon	GTCAGGATAGCTCAGTTGGTAGAGCAGAGGACTGAAAATCCTCGTGTCACCAGTTCAAATCTGGTTCCTGGCA
trnF-GAA	plastid	Oryza rufipogon	GTCAGGATAGCTCAGTTGGTAGAGCAGAGGACTGAAAATCCTCGTGTCACCAGTTCAAATCTGGTTCCTGGCA
trnF-GAA	plastid	Oryza sativa	GTCAGGATAGCTCAGTTGGTAGAGCAGAGGACTGAAAATCCTCGTGTCACCAGTTCAAATCTGGTTCCTGGCA
trnF-GAA	plastid	Oryza sativa	GTCAGGATAGCTCAGTTGGTAGAGCAGAGGACTGAAAATCCTCGTGTCACCAGTTCAAATCTGGTTCCTGGCA
trnF-GAA	plastid	Saccharum officinarum	GTCAGGATAGCTCAGTTGGTAGAGCAGAGGACTGAAAATCCTCGTGTCACCAGTTCAAATCTGGTTCCTGGCA
trnF-GAA	plastid	Sorghum bicolor	GTCAGGATAGCTCAGTTGGTAGAGCAGAGGACTGAAAATCCTCGTGTCACCAGTTCAAATCTGGTTCCTGGCA
trnF-GAA	plastid	Sorghum bicolor subsp. drummondii	GTCAGGATAGCTCAGTTGGTAGAGCAGAGGACTGAAAATCCTCGTGTCACCAGTTCAAATCTGGTTCCTGGCA
trnF-GAA	plastid	Sporobolus alterniflorus	GTCAGGATAGCTCAGTTGGTAGAGCAGAGGACTGAAAATCCTCGTGTCACCAGTTCAAATCTGGTTCCTGGCA
trnF-GAA	plastid	Thinopyrum obtusiflorum	GTCAGGATAGCTCAGTTGGTAGAGCAGAGGATTGAAAATCCTCGTGTCACCAGTTCAAATCTGGTTCCTGGCA
trnF-GAA	plastid	Tripsacum dactyloides	GTCAGGATAGCTCAGTTGGTAGAGCAGAGGACTGAAAATCCTCGTGTCACCAGTTCAAATCTGGTTCCTGGCA
trnF-GAA	plastid	Triticum aestivum	GTCAGGATAGCTCAGTTGGTAGAGCAGAGGATTGAAAATCCTCGTGTCACCAGTTCAAATCTGGTTCCTGGCA
trnF-GAA	plastid	Triticum durum	GTCAGGATAGCTCAGTTGGTAGAGCAGAGGATTGAAAATCCTCGTGTCACCAGTTCAAATCTGGTTCCTGGCA
trnF-GAA	plastid	Zea luxurians	GTCAGGATAGCTCAGTTGGTAGAGCAGAGGACTGAAAATCCTCGTGTCACCAGTTCAAATCTGGTTCCTGGCA
trnF-GAA	plastid	Zea mays subsp. mays	GTCAGGATAGCTCAGTTGGTAGAGCAGAGGACTGAAAATCCTCGTGTCACCAGTTCAAATCTGGTTCCTGGCA
trnF-GAA	plastid	Zea mays subsp. parviglumis	GTCAGGATAGCTCAGTTGGTAGAGCAGAGGACTGAAAATCCTCGTGTCACCAGTTCAAATCTGGTTCCTGGCA
trnF-GAA	plastid	Zea perennis	GTCAGGATAGCTCAGTTGGTAGAGCAGAGGACTGAAAATCCTCGTGTCACCAGTTCAAATCTGGTTCCTGGCA
trnF-GAA	mitochondrion	Sporobolus alterniflorus	GTGAAGATAGCTCAGTTGGTTAGAGCAAAGGACTGAAAATCCTTGTTTCAGTGGTTCGAATCCACTTCTGAGCG
trnfM-CAU	plastid	Eleusine indica	AGAAGGTAGAGCTGTTTGGTAGCTCACAAGGCTCATAACCTTGGGGTTACGGGTTCGATTCCTACTACCCGCTC
trnfM-CAU	plastid	Sporobolus alterniflorus	AGAAGGTAGAGCTGTTTGGTAGCTCACAAGGCTCATAACCTTGGGGTTACGGGTTCGATTCCTACTACCCGCTC
trnfM-CAU	mitochondrion	Alloteropsis semialata	AGCGGGGTAGAGGAATTGGTCGACTCATCAGGCTCATGACCTGAAGACTGCAGGTTCGAATCCTGTCCCCGCCT
trnfM-CAU	mitochondrion	Avena longiglumis	AGCGGGGTAGAGGAATTGGTCAACTCATCAGGCTCATGACCTGAAGACTGCAGGTTCGAATCCTGTCCCCGCCT
trnfM-CAU	mitochondrion	Avena longiglumis	AGCGGGGTAGAGGAATTGGTCAACTCATCAGGCTCATGACCTGAAGACTGCAGGTTCGAATCCTGTCCCCGCCT
trnfM-CAU	mitochondrion	Avena longiglumis	AGCGGGGTAGAGGAATTGGTCAACTCATCAGGCTCATGACCTGAAGACTGCAGGTTCGAATCCTGTCCCCGCCT
trnfM-CAU	mitochondrion	Avena longiglumis	AGCGGGGTAGAGGAATTGGTCAACTCATCAGGCTCATGACCTGAAGACTGCAGGTTCGAATCCTGTCCCCGCCT
trnfM-CAU	mitochondrion	Bambusa oldhamii	AGCGGGGTAGAGGAATTGGTCGACTCATCAGGCTCATGACCTGAAGACTGCAGGTTCGAATCCTGTCCCCGCCT
trnfM-CAU	mitochondrion	Chrysopogon zizanioides	AGCGGGGTAGAGGAATTGGTCGACTCATCAGGCTCATGACCTGAAGACTGCAGGTTCGAATCCTGTCCCCGCCT
trnfM-CAU	mitochondrion	Coix lacryma-jobi var. maxima	AGCGGGGTAGAGGAATTGGTCGACTCATCAGGCTCATGACCTGAAGACTGCAGGTTCGAATCCTGTCCCCGCCT
trnfM-CAU	mitochondrion	Coix lacryma-jobi var. maxima	AGCGGGGTAGAGGAATTGGTCGACTCATCAGGCTCATGACCTGAAGACTGCAGGTTCGAATCCTGTCCCCGCCT
trnfM-CAU	mitochondrion	Coix lacryma-jobi var. ma-yuen	AGCGGGGTAGAGGAATTGGTCGACTCATCAGGCTCATGACCTGAAGACTGCAGGTTCGAATCCTGTCCCCGCCT
trnfM-CAU	mitochondrion	Coix lacryma-jobi var. ma-yuen	AGCGGGGTAGAGGAATTGGTCGACTCATCAGGCTCATGACCTGAAGACTGCAGGTTCGAATCCTGTCCCCGCCT
trnfM-CAU	mitochondrion	Coix lacryma-jobi var. puellarum	AGCGGGGTAGAGGAATTGGTCGACTCATCAGGCTCATGACCTGAAGACTGCAGGTTCGAATCCTGTCCCCGCCT
trnfM-CAU	mitochondrion	Coix lacryma-jobi var. puellarum	AGCGGGGTAGAGGAATTGGTCGACTCATCAGGCTCATGACCTGAAGACTGCAGGTTCGAATCCTGTCCCCGCCT
trnfM-CAU	mitochondrion	Coix lacryma-jobi var. puellarum	AGCGGGGTAGAGGAATTGGTCGACTCATCAGGCTCATGACCTGAAGACTGCAGGTTCGAATCCTGTCCCCGCCT
trnfM-CAU	mitochondrion	Eleusine indica	AGCGGGGTAGAGGAATTGGTCGACTCATCAGGCTCATGACCTGAAGACTGCAGGTTCGAATCCTGTCCCCGCCT
trnfM-CAU	mitochondrion	Elymus sibiricus	AGCGGGGTAGAGGAATTGGTCGACTCATCAGGCTCATGACCTGAAGACTGCAGGTTCGAATCCTGTCCCCGCCT
trnfM-CAU	mitochondrion	Ferrocalamus rimosivaginus	AGCGGGGTAGAGGAATTGGTCGACTCATCAGGCTCATGACCTGAAGACTGCAGGTTCGAATCCTGTCCCCGCCT
trnfM-CAU	mitochondrion	Hordeum vulgare subsp. spontaneum	AGCGGGGTAGAGGAATTGGTCAACTCATCAGGCTCATGACCTGAAGACAGCAGGTTCGAATCCTGTCCCCGCCT
trnfM-CAU	mitochondrion	Hordeum vulgare subsp. spontaneum	AGCGGGGTAGAGGAATTGGTCGACTCATCAGGCTCATGATCTGAAGACAGCAGGTTCGAATCCTGTCCCCGCCT
trnfM-CAU	mitochondrion	Hordeum vulgare subsp. spontaneum	AGCGGGGTAGAGGAATTGGTCGACTCATCAGGCTCATGATCTGAAGACAGCAGGTTCGAATCCTGTCCCCGCCT
trnfM-CAU	mitochondrion	Hordeum vulgare subsp. spontaneum	AGCGGGGTAGAGGAATTGGTCGACTCATCAGGCTCATGATCTGAAGACAGCAGGTTCGAATCCTGTCCCCGCCT
trnfM-CAU	mitochondrion	Hordeum vulgare subsp. vulgare	AGCGGGGTAGAGGAATTGGTCAACTCATCAGGCTCATGACCTGAAGACAGCAGGTTCGAATCCTGTCCCCGCCT
trnfM-CAU	mitochondrion	Hordeum vulgare subsp. vulgare	AGCGGGGTAGAGGAATTGGTCGACTCATCAGGCTCATGATCTGAAGACAGCAGGTTCGAATCCTGTCCCCGCCT
trnfM-CAU	mitochondrion	Hordeum vulgare subsp. vulgare	AGCGGGGTAGAGGAATTGGTCGACTCATCAGGCTCATGATCTGAAGACAGCAGGTTCGAATCCTGTCCCCGCCT
trnfM-CAU	mitochondrion	Hordeum vulgare subsp. vulgare	AGCGGGGTAGAGGAATTGGTCGACTCATCAGGCTCATGATCTGAAGACAGCAGGTTCGAATCCTGTCCCCGCCT
trnfM-CAU	mitochondrion	Lolium perenne	AGCGGGGTAGAGGAATTGGTCAACTCATCAGGCTCATGACCTGAAGACTGCAGGTTCGAATCCTGTCCCCGCCT
trnfM-CAU	mitochondrion	Oryza coarctata	AGCGGGGTAGAGGAATTGGTCGACTCATCAGGCTCATGACCTGAAGACTGCAGGTTCGAATCCTGTCCCCGCCT
trnfM-CAU	mitochondrion	Oryza coarctata	AGCGGGGTAGAGGAATTGGTCGACTCATCAGGCTCATGACCTGAAGACTGCAGGTTCGAATCCTGTCCCCGCCT
trnfM-CAU	mitochondrion	Oryza minuta	AGCGGGGTAGAGGAATTGGTCAACTCATCAGGCTCATGACCTGAAGACTGCAGGTTCGAATCCTGTCCCCGCCT
trnfM-CAU	mitochondrion	Oryza minuta	AGCGGGGTAGAGGAATTGGTCAACTCATCAGGCTCATGACCTGAAGACTGCAGGTTCGAATCCTGTCCCCGCCT
trnfM-CAU	mitochondrion	Oryza minuta	AGCGGGGTAGAGGAATTGGTCAACTCATCAGGCTCATGACCTGAAGACTGCAGGTTCGAATCCTGTCCCCGCCT
trnfM-CAU	mitochondrion	Oryza rufipogon	AGCGGGGTAGAGGAATTGGTCAACTCATCAGGCTCATGACCTGAAGACTGCAGGTTCGAATCCTGTCCCCGCCT
trnfM-CAU	mitochondrion	Oryza rufipogon	AGCGGGGTAGAGGAATTGGTCAACTCATCAGGCTCATGACCTGAAGACTGCAGGTTCGAATCCTGTCCCCGCCT
trnfM-CAU	mitochondrion	Oryza rufipogon	AGCGGGGTAGAGGAATTGGTCAACTCATCAGGCTCATGACCTGAAGACTGCAGGTTCGAATCCTGTCCCCGCCT
trnfM-CAU	mitochondrion	Oryza sativa	AGCGGGGTAGAGGAATTGGTCAACTCATCAGGCTCATGACCTGAAGACTGCAGGTTCGAATCCTGTCCCCGCCT
trnfM-CAU	mitochondrion	Saccharum officinarum	AGCGGGGTAGAGGAATTGGTCGACTCATCAGGCTCATGACCTGAAGACTGCAGGTTCGAATCCTGTCCCCGCCT
trnfM-CAU	mitochondrion	Sorghum bicolor	AGCGGGGTAGAGGAATTGGTCGACTCATCAGGCTCATGACCTGAAGACTGCAGGTTCGAATCCTGTCCCCGCCT
trnfM-CAU	mitochondrion	Sorghum bicolor subsp. drummondii	AGCGGGGTAGAGGAATTGGTCGACTCATCAGGCTCATGACCTGAAGACTGCAGGTTCGAATCCTGTCCCCGCCT
trnfM-CAU	mitochondrion	Sporobolus alterniflorus	AGCGGGGTAGAGGAATTGGTCGACTCATCAGGCTCATGACCTGAAGACTGCAGGTTCGAATCCTGTCCCCGCCT
trnfM-CAU	mitochondrion	Sporobolus alterniflorus	AGCGGGGTAGAGGAATTGGTCGACTCATCAGGCTCATGACCTGAAGACTGCAGGTTCGAATCCTGTCCCCGCCT
trnfM-CAU	mitochondrion	Sporobolus alterniflorus	AGCGGGGTAGAGGAATTGGTCGACTCATCAGGCTCATGACCTGAAGACTGCAGGTTCGAATCCTGTCCCCGCCT
trnfM-CAU	mitochondrion	Thinopyrum obtusiflorum	AGCGGGGTAGAGGAATTGGTCGACTCATCAGGCTCATGACCTGAAGACTGCAGGTTCGAATCCTGTCCCCGCCT
trnfM-CAU	mitochondrion	Thinopyrum obtusiflorum	AGCGGGGTAGAGGAATTGGTCGACTCATCAGGCTCATGACCTGAAGACTGCAGGTTCGAATCCTGTCCCCGCCT
trnfM-CAU	mitochondrion	Thinopyrum obtusiflorum	AGCGGGGTAGAGGAATTGGTCGACTCATCAGGCTCATGACCTGAAGACTGCAGGTTCGAATCCTGTCCCCGCCT
trnfM-CAU	mitochondrion	Tripsacum dactyloides	AGCGGGGTAGAGGAATTGGTCGACTCATCAGGCTCATGACCTGAAGACTGCAGGTTCGAATCCTGTCCCCGCCT
trnfM-CAU	mitochondrion	Triticum aestivum	AGCGGGGTAGAGGAATTGGTCAACTCATCAGGCTCATGACCTGAAGACTGCAGGTTCGAATCCTGTCCCCGCCT
trnfM-CAU	mitochondrion	Triticum aestivum	AGCGGGGTAGAGGAATTGGTCAACTCATCAGGCTCATGACCTGAAGACTGCAGGTTCGAATCCTGTCCCCGCCT
trnfM-CAU	mitochondrion	Triticum aestivum	AGCGGGGTAGAGGAATTGGTCAACTCATCAGGCTCATGACCTGAAGACTGCAGGTTCGAATCCTGTCCCCGCCT
trnfM-CAU	mitochondrion	Triticum durum	AGCGGGGTAGAGGAATTGGTCAACTCATCAGGCTCATGACCTGAAGACTGCAGGTTCGAATCCTGTCCCCGCCT
trnfM-CAU	mitochondrion	Triticum durum	AGCGGGGTAGAGGAATTGGTCAACTCATCAGGCTCATGACCTGAAGACTGCAGGTTCGAATCCTGTCCCCGCCT
trnfM-CAU	mitochondrion	Triticum durum	AGCGGGGTAGAGGAATTGGTCAACTCATCAGGCTCATGACCTGAAGACTGCAGGTTCGAATCCTGTCCCCGCCT
trnfM-CAU	mitochondrion	Zea luxurians	AGCGGGGTAGAGGAATTGGTCGACTCATCAGGCTCATGACCTGAAGACTGCAGGTTCGAATCCTGTCCCCGCCT
trnfM-CAU	mitochondrion	Zea mays subsp. mays	AGCGGGGTAGAGGAATTGGTCGACTCATCAGGCTCATGACCTGAAGACTGCAGGTTCGAATCCTGTCCCCGCCT
trnfM-CAU	mitochondrion	Zea mays subsp. parviglumis	AGCGGGGTAGAGGAATTGGTCGACTCATCAGGCTCATGACCTGAAGACTGCAGGTTCGAATCCTGTCCCCGCCT
trnfM-CAU	mitochondrion	Zea perennis	AGCGGGGTAGAGGAATTGGTCGACTCATCAGGCTCATGACCTGAAGACTGCAGGTTCGAATCCTGTCCCCGCCT
trnH-GUG	plastid	Alloteropsis semialata	GCGGATGTAGCCAAGTGGATCAAGGCAGTGGATTGTGAATCCACCATGCGCGGGTTCAATTCCCGTCGTTCGCC
trnH-GUG	plastid	Avena longiglumis	GCGGATGTAGCCAAGTGGATCAAGGCAGTGGATTGTGAATCCACCATGCGCGGGTTCAATTCCCGTCGTTCGCC
trnH-GUG	plastid	Bambusa oldhamii	GCGGATGTAGCCAAGTGGATCAAGGCAGTGGATTGTGAATCCACCATGCGCGGGTTCAATTCCCGTCGTTCGCC
trnH-GUG	plastid	Chrysopogon zizanioides	GCGGATGTAGCCAAGTGGATCAAGGCAGTGGATTGTGAATCCACCATGCGCGGGTTCAATTCCCGTCGTTCGCC
trnH-GUG	plastid	Coix lacryma-jobi var. ma-yuen	GCGGATGTAGCCAAGTGGATCAAGGCAGTGGATTGTGAATCCACCATGCGCGGGTTCAATTCCCGTCGTTCGCC
trnH-GUG	plastid	Coix lacryma-jobi var. puellarum	GCGGATGTAGCCAAGTGGATCAAGGCAGTGGATTGTGAATCCACCATGCGCGGGTTCAATTCCCGTCGTTCGCC
trnH-GUG	plastid	Eleusine indica	GCGGATGTAGCCAAGTGGATCAAGGCAGTGGATTGTGAATCCACCATGCGCGGGTTCAATTCCCGTCGTTCGCC
trnH-GUG	plastid	Ferrocalamus rimosivaginus	GCGGATGTAGCCAAGTGGATCAAGGCAGTGGATTGTGAATCCACCATGCGCGGGTTCAATTCCCGTCGTTCGCC
trnH-GUG	plastid	Lolium perenne	GCGGATGTAGCCAAGTGGATCAAGGCAGTGGATTGTGAATCCACCATGCGCGGGTTCAATTCCCGTCGTTCGCC
trnH-GUG	plastid	Oryza coarctata	GCGGATGTAGCCAAGTGGATCAAGGCAGTGGATTGTGAATCCACCATGCGCGGGTTCAATTCCCGTCGTTCGCC
trnH-GUG	plastid	Oryza coarctata	GCGGATGTAGCCAAGTGGATCAAGGCAGTGGATTGTGAATCCACCATGCGCGGGTTCAATTCCCGTCGTTCGCC
trnH-GUG	plastid	Oryza coarctata	GAGGATGTAGCCAAGTGGATCAAGGCAGTGAATTGTGAATCCAACATGCATGAGTTTAATTCCTGTCGTTCACC
trnH-GUG	plastid	Oryza coarctata	GCGGATGTAGCCAAGTGGATCAAGGCAGTGGATTGTGAATCCACCATGCGCGGGTTCAATTCCCGTCGTTCGCC
trnH-GUG	plastid	Oryza minuta	GCGGATGTAGCCAAGTGGATCAAGGCAGTGGATTGTGAATCCACCATGCGCGGGTTCAATTCCCGTCGTTCGCC
trnH-GUG	plastid	Oryza minuta	GCGGATGTAGCCAAGTGGATCAAGGCAGTGGATTGTGAATCCACCATGCGCGGGTTCAATTCCCGTCGTTCGCC
trnH-GUG	plastid	Oryza rufipogon	GCGGATGTAGCCAAGTGGATCAAGGCAGTGGATTGTGAATCCACCATGCGCGGGTTCAATTCCCGTCGTTCGCC
trnH-GUG	plastid	Oryza rufipogon	GCGGATGTAGCCAAGTGGATCAAGGCAGTGGATTGTGAATCCACCATGCGCGGGTTCAATTCCCGTCGTTCGCC
trnH-GUG	plastid	Oryza sativa	GCGGATGTAGCCAAGTGGATCAAGGCAGTGGATTGTGAATCCACCATGCGCGGGTTCAATTCCCGTCGTTCGCC
trnH-GUG	plastid	Oryza sativa	GCGGATGTAGCCAAGTGGATCAAGGCAGTGGATTGTGAATCCACCATGCGCGGGTTCAATTCCCGTCGTTCGCC
trnH-GUG	plastid	Saccharum officinarum	GCGGATGTAGCCAAGTGGATCAAGGCAGTGGATTGTGAATCCACCATGCGCGGGTTCAATTCCCGTCGTTCGCC
trnH-GUG	plastid	Sorghum bicolor	GCGGATGTAGCCAAGTGGATCAAGGCAGTGGATTGTGAATCCACCATGCGCGGGTTCAATTCCCGTCGTTCGCC
trnH-GUG	plastid	Sorghum bicolor subsp. drummondii	GCGGATGTAGCCAAGTGGATCAAGGCAGTGGATTGTGAATCCACCATGCGCGGGTTCAATTCCCGTCGTTCGCC
trnH-GUG	plastid	Sporobolus alterniflorus	GCGGATGTAGCCAAGTGGATCAAGGCAGTGGATTGTGAATCCACCATGCGCGGGTTCAATTCCCGTCGTTCGCC
trnH-GUG	plastid	Tripsacum dactyloides	GCGGATGTAGCCAAGTGGATCAAGGCAGTGGATTGTGAATCCACCATGCGCGGGTTCAATTCCCGTCGTTCGCC
trnH-GUG	plastid	Tripsacum dactyloides	GCGGATGTAGCCAAGTGGATCAAGGCAGTGGATTGTGAATCCACCATGCGCGGGTTCAATTCCCGTCGTTCGCC
trnH-GUG	plastid	Zea luxurians	GCGGATGTAGCCAAGTGGATCAAGGCAGTGGATTGTGAATCCACCATGCGCGGGTTCAATTCCCGTCGTTCGCC
trnH-GUG	plastid	Zea mays subsp. mays	GCGGATGTAGCCAAGTGGATCAAGGCAGTGGATTGTGAATCCACCATGCGCGGGTTCAATTCCCGTCGTTCGCC
trnH-GUG	plastid	Zea mays subsp. parviglumis	GCGGATGTAGCCAAGTGGATCAAGGCAGTGGATTGTGAATCCACCATGCGCGGGTTCAATTCCCGTCGTTCGCC
trnH-GUG	plastid	Zea perennis	GCGGATGTAGCCAAGTGGATCAAGGCAGTGGATTGTGAATCCACCATGCGCGGGTTCAATTCCCGTCGTTCGCC
trnI-CAU	plastid	Chrysopogon zizanioides	GCATCCATGGCTGAATGGTTAAAGCGCCCAACTCATAATTGGTAAATTTGCGGGTTCAATTCCTGCTGGATGCA
trnI-CAU	plastid	Coix lacryma-jobi var. maxima	GCATCCATGGCTGAATGGTTAAAGCGCCCAACTCATAATTGGTAAATTTGCGGGTTCAATTCCTGCTGGATGCA
trnI-CAU	plastid	Eleusine indica	GCATCCATGGCTGAATGGTTAAAGCGCCCAACTCATAATTGGTAAATTTGCGGGTTCAATTCCTGCTGGATGCA
trnI-CAU	plastid	Oryza coarctata	GCATCCATGGCTGAATGGTTAAAGCGCCCAACTCATAATTGGTAAATTTGCGGGTTCAATTCCTGCTGGATGCA
trnI-CAU	plastid	Oryza coarctata	GCATCTATGGTTGAATGGTTAAAGCACTCAACTCATAACTAGTAAATTTGCAAGTTCAATTCTTGCTAGATGCA
trnI-CAU	plastid	Oryza coarctata	GCATCCATGGCTGAATGGTTAAAGCGCCCAACTCATAATTGGTAAATTTGCGGGTTCAATTCCTGCTGGATGCA
trnI-CAU	plastid	Saccharum officinarum	GCATCCATGGCTGAATGGTTAAAGCGCCCAACTCATAATTGGTAAATTTGCGGGTTCAATTCCTGCTGGATGCA
trnI-CAU	plastid	Sorghum bicolor subsp. drummondii	GCATCCATGGCTGAATGGTTAAAGCGCCCAACTCATAATTGGTAAATTTGCGGGTTCAATTCCTGCTGGATGCA
trnI-CAU	plastid	Sporobolus alterniflorus	GCATCCATGGCTGAATGGTTAAAGCGCCCAACTCATAATTGGTAAATTTGCGGGTTCAATTCCTGCTGGATGCA
trnI-CAU	plastid	Zea luxurians	GCATCCATGGCTGAATGGTGAAAGCGCCCAACTCATAATTGGTAAATTTGCGGGTTCAATTCCTGCTGGATGCA
trnI-CAU	plastid	Zea mays subsp. mays	GCATCCATGGCTGAATGGTGAAAGCGCCCAACTCATAATTGGTAAATTTGCGGGTTCAATTCCTGCTGGATGCA
trnI-CAU	plastid	Zea mays subsp. parviglumis	GCATCCATGGCTGAATGGTGAAAGCGCCCAACTCATAATTGGTAAATTTGCGGGTTCAATTCCTGCTGGATGCA
trnI-CAU	plastid	Zea perennis	GCATCCATGGCTGAATGGTGAAAGCGCCCAACTCATAATTGGTAAATTTGCGGGTTCAATTCCTGCTGGATGCA
trnI-CAU	mitochondrion	Alloteropsis semialata	GGGCTTATAGTTTAATTGGTTGAAACGTACCGCTCATAACGGTGATATTGTAGGTTCGAGCCCTACTAAGCCCA
trnI-CAU	mitochondrion	Avena longiglumis	GGGCTTATAGTTTAATTGGTTGAAACGTACCGCTCATAACGGTGATATTGTAGGTTCGAGCCCTACTAAGCCCA
trnI-CAU	mitochondrion	Bambusa oldhamii	GGGCTTATAGTTTAATTGGTTGAAACGTACCGCTCATAACGGTGATATTGTAGGTTCGAGCCCTACTAAGCCCA
trnI-CAU	mitochondrion	Chrysopogon zizanioides	GGGCTTATAGTTTAATTGGTTGAAACGTACCGCTCATAACGGTGATATTGTAGGTTCGAGCCCTACTAAGCCCA
trnI-CAU	mitochondrion	Coix lacryma-jobi var. maxima	GGGCTTATAGTTTAATTGGTTGAAACGTACCGCTCATAACGGTGATATTGTAGGTTCGAGCCCTACTAAGCCCA
trnI-CAU	mitochondrion	Coix lacryma-jobi var. ma-yuen	GGGCTTATAGTTTAATTGGTTGAAACGTACCGCTCATAACGGTGATATTGTAGGTTCGAGCCCTACTAAGCCCA
trnI-CAU	mitochondrion	Coix lacryma-jobi var. puellarum	GGGCTTATAGTTTAATTGGTTGAAACGTACCGCTCATAACGGTGATATTGTAGGTTCGAGCCCTACTAAGCCCA
trnI-CAU	mitochondrion	Eleusine indica	GGGCTTATAGTTTAATTGGTTGAAACGTACCGCTCATAACGGTGATATTGTAGGTTCGAGCCCTACTAAGCCCA
trnI-CAU	mitochondrion	Elymus sibiricus	GGGCTTATAGTTTAATTGGTTGAAACGTACCGCTCATAACGGTGATATTGTAGGTTCGAGCCCTACTAAGCCCA
trnI-CAU	mitochondrion	Ferrocalamus rimosivaginus	GGGCTTATAGTTTAATTGGTTGAAACGTACCGCTCATAACGGTGATATTGTAGGTTCGAGCCCTACTAAGCCCA
trnI-CAU	mitochondrion	Hordeum vulgare subsp. spontaneum	GGGCTTATAGTTTAATTGGTTGAAACGTACCGCTCATAACGGTGATATTGTAGGTTCGAGCCCTACTAAGCCCA
trnI-CAU	mitochondrion	Hordeum vulgare subsp. vulgare	GGGCTTATAGTTTAATTGGTTGAAACGTACCGCTCATAACGGTGATATTGTAGGTTCGAGCCCTACTAAGCCCA
trnI-CAU	mitochondrion	Lolium perenne	GGGCTTATAGTTTAATTGGTTGAAACGTACCGCTCATAACGGTGATATTGTAGGTTCGAGCCCTACTAAGCCCA
trnI-CAU	mitochondrion	Oryza coarctata	GGGCTTATAGTTTAATTGGTTGAAACGTACCGCTCATAACGGTGATATTGTAGGTTCGAGCCCTACTAAGCCCA
trnI-CAU	mitochondrion	Oryza minuta	GGGCTTATAGTTTAATTGGTTGAAACGTACCGCTCATAACGGTGATATTGTAGGTTCGAGCCCTACTAAGCCCA
trnI-CAU	mitochondrion	Oryza minuta	GGGCTTATAGTTTAATTGGTTGAAACGTACCGCTCATAACGGTGATATTGTAGGTTCGAGCCCTACTAAGCCCA
trnI-CAU	mitochondrion	Oryza rufipogon	GGGCTTATAGTTTAATTGGTTGAAACGTACCGCTCATAACGGTGATATTGTAGGTTCGAGCCCTACTAAGCCCA
trnI-CAU	mitochondrion	Oryza rufipogon	GGGCTTATAGTTTAATTGGTTGAAACGTACCGCTCATAACGGTGATATTGTAGGTTCGAGCCCTACTAAGCCCA
trnI-CAU	mitochondrion	Oryza sativa	GGGCTTATAGTTTAATTGGTTGAAACGTACCGCTCATAACGGTGATATTGTAGGTTCGAGCCCTACTAAGCCCA
trnI-CAU	mitochondrion	Saccharum officinarum	GGGCTTATAGTTTAATTGGTTGAAACGTACCGCTCATAACGGTGATATTGTAGGTTCGAGCCCTACTAAGCCCA
trnI-CAU	mitochondrion	Sorghum bicolor	GGGCTTATAGTTTAATTGGTTGAAACGTACCGCTCATAACGGTGATATTGTAGGTTCGAGCCCTACTAAGCCCA
trnI-CAU	mitochondrion	Sorghum bicolor subsp. drummondii	GGGCTTATAGTTTAATTGGTTGAAACGTACCGCTCATAACGGTGATATTGTAGGTTCGAGCCCTACTAAGCCCA
trnI-CAU	mitochondrion	Sporobolus alterniflorus	GGGCTTATAGTTTAATTGGTTGAAACGTACCGCTCATAACGGTGATATTGTAGGTTCGAGCCCTACTAAGCCCA
trnI-CAU	mitochondrion	Thinopyrum obtusiflorum	GGGCTTATAGTTTAATTGGTTGAAACGTACCGCTCATAACGGTGATATTGTAGGTTCGAGCCCTACTAAGCCCA
trnI-CAU	mitochondrion	Tripsacum dactyloides	GGGCTTATAGTTTAATTGGTTGAAACGTACCGCTCATAACGGTGATATTGTAGGTTCGAGCCCTACTAAGCCCA
trnI-CAU	mitochondrion	Triticum aestivum	GGGCTTATAGTTTAATTGGTTGAAACGTACCGCTCATAACGGTGATATTGTAGGTTCGAGCCCTACTAAGCCCA
trnI-CAU	mitochondrion	Triticum durum	GGGCTTATAGTTTAATTGGTTGAAACGTACCGCTCATAACGGTGATATTGTAGGTTCGAGCCCTACTAAGCCCA
trnI-CAU	mitochondrion	Zea luxurians	GGGCTTATAGTTTAATTGGTTGAAACGTACCGCTCATAACGGTGATATTGTAGGTTCGAGCCCTACTAAGCCCA
trnI-CAU	mitochondrion	Zea luxurians	GGGCTTATAGTTTAATTGGTTGAAACGTACCGCTCATAACGGTGATATTGTAGGTTCGAGCCCTACTAAGCCCA
trnI-CAU	mitochondrion	Zea mays subsp. mays	GGGCTTATAGTTTAATTGGTTGAAACGTACCGCTCATAACGGTGATATTGTAGGTTCGAGCCCTACTAAGCCCA
trnI-CAU	mitochondrion	Zea mays subsp. mays	GGGCTTATAGTTTAATTGGTTGAAACGTACCGCTCATAACGGTGATATTGTAGGTTCGAGCCCTACTAAGCCCA
trnI-CAU	mitochondrion	Zea mays subsp. parviglumis	GGGCTTATAGTTTAATTGGTTGAAACGTACCGCTCATAACGGTGATATTGTAGGTTCGAGCCCTACTAAGCCCA
trnI-CAU	mitochondrion	Zea mays subsp. parviglumis	GGGCTTATAGTTTAATTGGTTGAAACGTACCGCTCATAACGGTGATATTGTAGGTTCGAGCCCTACTAAGCCCA
trnI-CAU	mitochondrion	Zea perennis	GGGCTTATAGTTTAATTGGTTGAAACGTACCGCTCATAACGGTGATATTGTAGGTTCGAGCCCTACTAAGCCCA
trnI-CAU	mitochondrion	Zea perennis	GGGCTTATAGTTTAATTGGTTGAAACGTACCGCTCATAACGGTGATATTGTAGGTTCGAGCCCTACTAAGCCCA
trnK-UUU	mitochondrion	Alloteropsis semialata	GGGTGTATAGCTCAGTTGGTAGAGCATTGGGCTTTTAACCTAATGGTCGCAGGTTCAAGTCCTGCTATACCCA
trnK-UUU	mitochondrion	Avena longiglumis	GGGTGTATAGCTCAGTTGGTAGAGCATTGGGCTTTTAACCTAATGGTCGCAGGTTCAAGTCCTGCTATACCCA
trnK-UUU	mitochondrion	Bambusa oldhamii	GGGTGTATAGCTCAGTTGGTAGAGCATTGGGCTTTTAACCTAATGGTCGCAGGTTCAAGTCCTGCTATACCCA
trnK-UUU	mitochondrion	Chrysopogon zizanioides	GGGTGTATAGCTCAGTTGGTAGAGCATTGGGCTTTTAACCTAATGGTCGCAGGTTCAAGTCCTGCTATACCCA
trnK-UUU	mitochondrion	Coix lacryma-jobi var. maxima	GGGTGTATAGCTCAGTTGGTAGAGCATTGGGCTTTTAACCTAATGGTCGCAGGTTCAAGTCCTGCTATACCCA
trnK-UUU	mitochondrion	Coix lacryma-jobi var. ma-yuen	GGGTGTATAGCTCAGTTGGTAGAGCATTGGGCTTTTAACCTAATGGTCGCAGGTTCAAGTCCTGCTATACCCA
trnK-UUU	mitochondrion	Coix lacryma-jobi var. puellarum	GGGTGTATAGCTCAGTTGGTAGAGCATTGGGCTTTTAACCTAATGGTCGCAGGTTCAAGTCCTGCTATACCCA
trnK-UUU	mitochondrion	Eleusine indica	GGGTGTATAGCTCAGTTGGTAGAGCATTGGGCTTTTAACCTAATGGTCGCAGGTTCAAGTCCTGCTATACCCA
trnK-UUU	mitochondrion	Elymus sibiricus	GGGTGTATAGCTCAGTTGGTAGAGCATTGGGCTTTTAACCTAATGGTCGCAGGTTCAAGTCCTGCTATACCCA
trnK-UUU	mitochondrion	Elymus sibiricus	GGGTGTATAGCTCAGTTGGTAGAGCATTGGGCTTTTAACCTAATGGTCGCAGGTTCAAGTCCTGCTATACCCA
trnK-UUU	mitochondrion	Ferrocalamus rimosivaginus	GGGTGTATAGCTCAGTTGGTAGAGCATTGGGCTTTTAACCTAATGGTCGCAGGTTCAAGTCCTGCTATACCCA
trnK-UUU	mitochondrion	Hordeum vulgare subsp. spontaneum	GGGTGTATAGCTCAGTTGGTAGAGCATTGGGCTTTTAACCTAATGGTCGCAGGTTCAAGTCCTGCTATACCCA
trnK-UUU	mitochondrion	Hordeum vulgare subsp. spontaneum	GGGTGTATAGCTCAGTTGGTAGAGCATTGGGCTTTTAACCTAATGGTCGCAGGTTCAAGTCCTGCTATACCCA
trnK-UUU	mitochondrion	Hordeum vulgare subsp. spontaneum	GGGTGTATAGCTCAGTTGGTAGAGCATTGGGCTTTTAACCTAATGGTCGCAGGTTCAAGTCCTGCTATACCCA
trnK-UUU	mitochondrion	Hordeum vulgare subsp. vulgare	GGGTGTATAGCTCAGTTGGTAGAGCATTGGGCTTTTAACCTAATGGTCGCAGGTTCAAGTCCTGCTATACCCA
trnK-UUU	mitochondrion	Hordeum vulgare subsp. vulgare	GGGTGTATAGCTCAGTTGGTAGAGCATTGGGCTTTTAACCTAATGGTCGCAGGTTCAAGTCCTGCTATACCCA
trnK-UUU	mitochondrion	Hordeum vulgare subsp. vulgare	GGGTGTATAGCTCAGTTGGTAGAGCATTGGGCTTTTAACCTAATGGTCGCAGGTTCAAGTCCTGCTATACCCA
trnK-UUU	mitochondrion	Lolium perenne	GGGTGTATAGCTCAGTTGGTAGAGCATTGGGCTTTTAACCTAATGGTCGCAGGTTCAAGTCCTGCTATACCCA
trnK-UUU	mitochondrion	Lolium perenne	GGGTGTATAGCTCAGTTGGTAGAGCATTGGGCTTTTAACCTAATGGTCGCAGGTTCAAGTCCTGCTATACCCA
trnK-UUU	mitochondrion	Oryza coarctata	GGGTGTATAGCTCAGTTGGTAGAGCATTGGGCTTTTAACCTAATGGTCGCAGGTTCAAGTCCTGCTATACCCA
trnK-UUU	mitochondrion	Oryza minuta	GGGTGTATAGCTCAGTTGGTAGAGCATTGGGCTTTTAACCTAATGGTCGCAGGTTCAAGTCCTGCTATACCCA
trnK-UUU	mitochondrion	Oryza minuta	GGGTGTATAGCTCAGTTGGTAGAGCATTGGGCTTTTAACCTAATGGTCGCAGGTTCAAGTCCTGCTATACCCA
trnK-UUU	mitochondrion	Oryza rufipogon	GGGTGTATAGCTCAGTTGGTAGAGCATTGGGCTTTTAACCTAATGGTCGCAGGTTCAAGTCCTGCTATACCCA
trnK-UUU	mitochondrion	Oryza rufipogon	GGGTGTATAGCTCAGTTGGTAGAGCATTGGGCTTTTAACCTAATGGTCGCAGGTTCAAGTCCTGCTATACCCA
trnK-UUU	mitochondrion	Oryza sativa	GGGTGTATAGCTCAGTTGGTAGAGCATTGGGCTTTTAACCTAATGGTCGCAGGTTCAAGTCCTGCTATACCCA
trnK-UUU	mitochondrion	Saccharum officinarum	GGGTGTATAGCTCAGTTGGTAGAGCATTGGGCTTTTAACCTAATGGTCGCAGGTTCAAGTCCTGCTATACCCA
trnK-UUU	mitochondrion	Sorghum bicolor	GGGTGTATAGCTCAGTTGGTAGAGCATTGGGCTTTTAACCTAATGGTCGCAGGTTCAAGTCCTGCTATACCCA
trnK-UUU	mitochondrion	Sorghum bicolor	GGGTGTATAGCTCAGTTGGTAGAGCATTGGGCTTTTAACCTAATGGTCGCAGGTTCAAGTCCTGCTATACCCA
trnK-UUU	mitochondrion	Sorghum bicolor subsp. drummondii	GGGTGTATAGCTCAGTTGGTAGAGCATTGGGCTTTTAACCTAATGGTCGCAGGTTCAAGTCCTGCTATACCCA
trnK-UUU	mitochondrion	Sporobolus alterniflorus	GGGTGTATAGCTCAGTTGGTAGAGCATTGGGCTTTTAACCTAATGGTCGCAGGTTCAAGTCCTGCTATACCCA
trnK-UUU	mitochondrion	Thinopyrum obtusiflorum	GGGTGTATAGCTCAGTTGGTAGAGCATTGGGCTTTTAACCTAATGGTCGCAGGTTCAAGTCCTGCTATACCCA
trnK-UUU	mitochondrion	Thinopyrum obtusiflorum	GGGTGTATAGCTCAGTTGGTAGAGCATTGGGCTTTTAACCTAATGGTCGCAGGTTCAAGTCCTGCTATACCCA
trnK-UUU	mitochondrion	Tripsacum dactyloides	GGGTGTATAGCTCAGTTGGTAGAGCATTGGGCTTTTAACCTAATGGTCGCAGGTTCAAGTCCTGCTATACCCA
trnK-UUU	mitochondrion	Triticum aestivum	GGGTGTATAGCTCAGTTGGTAGAGCATTGGGCTTTTAACCTAATGGTCGCAGGTTCAAGTCCTGCTATACCCA
trnK-UUU	mitochondrion	Triticum aestivum	GGGTGTATAGCTCAGTTGGTAGAGCATTGGGCTTTTAACCTAATGGTCGCAGGTTCAAGTCCTGCTATACCCA
trnK-UUU	mitochondrion	Triticum aestivum	GGGTGTATAGCTCAGTTGGTAGAGCATTGGGCTTTTAACCTAATGGTCGCAGGTTCAAGTCCTGCTATACCCA
trnK-UUU	mitochondrion	Triticum durum	GGGTGTATAGCTCAGTTGGTAGAGCATTGGGCTTTTAACCTAATGGTCGCAGGTTCAAGTCCTGCTATACCCA
trnK-UUU	mitochondrion	Triticum durum	GGGTGTATAGCTCAGTTGGTAGAGCATTGGGCTTTTAACCTAATGGTCGCAGGTTCAAGTCCTGCTATACCCA
trnK-UUU	mitochondrion	Triticum durum	GGGTGTATAGCTCAGTTGGTAGAGCATTGGGCTTTTAACCTAATGGTCGCAGGTTCAAGTCCTGCTATACCCA
trnK-UUU	mitochondrion	Zea luxurians	GGGTGTATAGCTCAGTTGGTAGAGCATTGGGCTTTTAACCTAATGGTCGCAGGTTCAAGTCCTGCTATACCCA
trnK-UUU	mitochondrion	Zea luxurians	GGGTGTATAGCTCAGTTGGTAGAGCATTGGGCTTTTAACCTAATGGTCGCAGGTTCAAGTCCTGCTATACCCA
trnK-UUU	mitochondrion	Zea mays subsp. mays	GGGTGTATAGCTCAGTTGGTAGAGCATTGGGCTTTTAACCTAATGGTCGCAGGTTCAAGTCCTGCTATACCCA
trnK-UUU	mitochondrion	Zea mays subsp. parviglumis	GGGTGTATAGCTCAGTTGGTAGAGCATTGGGCTTTTAACCTAATGGTCGCAGGTTCAAGTCCTGCTATACCCA
trnK-UUU	mitochondrion	Zea perennis	GGGTGTATAGCTCAGTTGGTAGAGCATTGGGCTTTTAACCTAATGGTCGCAGGTTCAAGTCCTGCTATACCCA
trnL-CAA	plastid	Oryza coarctata	GCCTTGATGGTGAAATGGTAGACACGCGAGACTCAAAATCTCGTGCTAAAGAGCGTGGAGGTTCGAGTCCTCTTCAAGGCA
trnL-CAA	plastid	Zea mays subsp. mays	GCCTTGATGGTGAAATGGTAGACACGCGAGACTCAAAATCTCGTGCTAAAGAGCGTGGAGGTTCGAGTCCTCTTCAAGGCA
trnL-CAA	plastid	Zea mays subsp. parviglumis	GCCTTGATGGTGAAATGGTAGACACGCGAGACTCAAAATCTCGTGCTAAAGAGCGTGGAGGTTCGAGTCCTCTTCAAGGCA
trnL-CAA	plastid	Zea perennis	GCCTTGATGGTGAAATGGTAGACACGCGAGACTCAAAATCTCGTGCTAAAGAGCGTGGAGGTTCGAGTCCTCTTCAAGGCA
trnL-UAG	plastid	Coix lacryma-jobi var. maxima	GCCGCCATGGTGAAATTGGTAGACACGCTGCTCTTAGGAAGCAGTGCTCAAGCATCTCGGTTCGAATCCGAGTGGCGGCA
trnM-CAU	plastid	Alloteropsis semialata	ACCTACTTGACTCAGCGGTTAGAGTATCGCTTTCATACGGCGAGAGTCATTGGTTCAAATCCAATAGTAGGTA
trnM-CAU	plastid	Avena longiglumis	ACCTACTTGACTCAGCGGTTAGAGTATCGCTTTCATACGGCGAGAGTCATTGGTTCAAATCCAATAGTAGGTA
trnM-CAU	plastid	Bambusa oldhamii	ACCTACTTGACTCAGCGGTTAGAGTATCGCTTTCATACGGCGAGAGTCATTGGTTCAAATCCAATAGTAGGTA
trnM-CAU	plastid	Bambusa oldhamii	GCCTACTTAACTCAGTGGTTAGAGTATTGCTTTCATACGGCGGGAGTCATTGGTTCAAATCCAATAGTAGGTA
trnM-CAU	plastid	Chrysopogon zizanioides	ACCTACTTGACTCAGCGGTTAGAGTATCGCTTTCATACGGCGAGAGTCATTGGTTCAAATCCAATAGTAGGTA
trnM-CAU	plastid	Coix lacryma-jobi var. maxima	ACCTACTTGACTCAGCGGTTAGAGTATCGCTTTCATACGGCGAGAGTCATTGGTTCAAATCCAATAGTAGGTA
trnM-CAU	plastid	Coix lacryma-jobi var. maxima	ACCTACTTGACTCAGCGGTTAGAGTATCGCTTTCATACGGCGAGAGTCATTGGTTCAAATCCAATAGTAGGTA
trnM-CAU	plastid	Coix lacryma-jobi var. ma-yuen	ACCTACTTGACTCAGCGGTTAGAGTATCGCTTTCATACGGCGAGAGTCATTGGTTCAAATCCAATAGTAGGTA
trnM-CAU	plastid	Coix lacryma-jobi var. ma-yuen	ACCTACTTGACTCAGCGGTTAGAGTATCGCTTTCATACGGCGAGAGTCATTGGTTCAAATCCAATAGTAGGTA
trnM-CAU	plastid	Coix lacryma-jobi var. puellarum	ACCTACTTGACTCAGCGGTTAGAGTATCGCTTTCATACGGCGAGAGTCATTGGTTCAAATCCAATAGTAGGTA
trnM-CAU	plastid	Coix lacryma-jobi var. puellarum	ACCTACTTGACTCAGCGGTTAGAGTATCGCTTTCATACGGCGAGAGTCATTGGTTCAAATCCAATAGTAGGTA
trnM-CAU	plastid	Eleusine indica	ACCTACTTGACTCAGCGGTTAGAGTATCGCTTTCATACGGCGAGAGTCATTGGTTCAAATCCAATAGTAGGTA
trnM-CAU	plastid	Elymus sibiricus	ACCTACTTGACTCAGCGGTTAGAGTATCGCTTTCATACGGCGAGAGTCATTGGTTCAAATCCAATAGTAGGTA
trnM-CAU	plastid	Ferrocalamus rimosivaginus	ACCTACTTGACTCAGCGGTTAGAGTATCGCTTTCATACGGCGAGAGTCATTGGTTCAAATCCAATAGTAGGTA
trnM-CAU	plastid	Hordeum vulgare subsp. spontaneum	ACCTACTTGACTCAGCGGTTAGAGTATCGCTTTCATACGGCGAGAGTCATTGGTTCAAATCCAATAGTAGGTA
trnM-CAU	plastid	Hordeum vulgare subsp. vulgare	ACCTACTTGACTCAGCGGTTAGAGTATCGCTTTCATACGGCGAGAGTCATTGGTTCAAATCCAATAGTAGGTA
trnM-CAU	plastid	Lolium perenne	ACCTACTTGACTCAGCGGTTAGAGTATCGCTTTCATACGGCGAGAGTCATTGGTTCAAATCCAATAGTAGGTA
trnM-CAU	plastid	Oryza coarctata	ACCTACTTGACTCAGCGGTTAGAGTATCGCTTTCATACGGCGAGAGTCATTGGTTCAAATCCAATAGTAGGTA
trnM-CAU	plastid	Oryza coarctata	GCCTACTTAACTCAGTGGTTAGAGTATTGCTTTCATACGGCGGGAGTCATTGGTTCAAATCCAATAGTAGGTA
trnM-CAU	plastid	Oryza coarctata	GCCTACTTAACTTAGTGGTTAGAGTATTGCTTTCATATGGCGAGAGTCATTGGTTCAAATCCAATAGTAGGTA
trnM-CAU	plastid	Oryza coarctata	GCCTATTTAACTTAGTGGTTAGAGTATTGCTTTCATACGGTGGGAGTCATTGGTTCAAATCCAATAGTAGGTA
trnM-CAU	plastid	Oryza minuta	ACCTACTTGACTCAGCGGTTAGAGTATCGCTTTCATACGGCGAGAGTCATTGGTTCAAATCCAATAGTAGGTA
trnM-CAU	plastid	Oryza minuta	ACCTACTTGACTCAGCGGTTAGAGTATCGCTTTCATACGGCGAGAGTCATTGGTTCAAATCCAATAGTAGGTA
trnM-CAU	plastid	Oryza minuta	GCCTACTTAACTCAGTGGTTAGAGTATTGCTTTCATACGGCGGGAGTCATTGGTTCAAATCCAATAGTAGGTA
trnM-CAU	plastid	Oryza minuta	GCCTACTTAACTCAGTGGTTAGAGTATTGCTTTCATACGGCGGGAGTCATTGGTTCAAATCCAATAGTAGGTA
trnM-CAU	plastid	Oryza rufipogon	ACCTACTTGACTCAGCGGTTAGAGTATCGCTTTCATACGGCGAGAGTCATTGGTTCAAATCCAATAGTAGGTA
trnM-CAU	plastid	Oryza rufipogon	ACCTACTTGACTCAGCGGTTAGAGTATCGCTTTCATACGGCGAGAGTCATTGGTTCAAATCCAATAGTAGGTA
trnM-CAU	plastid	Oryza rufipogon	GCCTACTTAACTCAGTGGTTAGAGTATTGCTTTCATACGGCGGGAGTCATTGGTTCAAATCCAATAGTAGGTA
trnM-CAU	plastid	Oryza rufipogon	GCCTACTTAACTCAGTGGTTAGAGTATTGCTTTCATACGGCGGGAGTCATTGGTTCAAATCCAATAGTAGGTA
trnM-CAU	plastid	Oryza sativa	ACCTACTTGACTCAGCGGTTAGAGTATCGCTTTCATACGGCGAGAGTCATTGGTTCAAATCCAATAGTAGGTA
trnM-CAU	plastid	Oryza sativa	GCCTACTTAACTCAGTGGTTAGAGTATTGCTTTCATACGGCGGGAGTCATTGGTTCAAATCCAATAGTAGGTA
trnM-CAU	plastid	Oryza sativa	GCCTACTTAACTCAGTGGTTAGAGTATTGCTTTCATACGGCGGGAGTCATTGGTTCAAATCCAATAGTAGGTA
trnM-CAU	plastid	Saccharum officinarum	ACCTACTTGACTCAGCGGTTAGAGTATCGCTTTCATACGGCGAGAGTCATTGGTTCAAATCCAATAGTAGGTA
trnM-CAU	plastid	Sorghum bicolor	ACCTACTTGACTCAGCGGTTAGAGTATCGCTTTCATACGGCGAGAGTCATTGGTTCAAATCCAATAGTAGGTA
trnM-CAU	plastid	Sorghum bicolor subsp. drummondii	ACCTACTTGACTCAGCGGTTAGAGTATCGCTTTCATACGGCGAGAGTCATTGGTTCAAATCCAATAGTAGGTA
trnM-CAU	plastid	Sporobolus alterniflorus	ACCTACTTGACTCAGCGGTTAGAGTATCGCTTTCATACGGCGAGAGTCATTGGTTCAAATCCAATAGTAGGTA
trnM-CAU	plastid	Thinopyrum obtusiflorum	ACCTACTTGACTCAGCGGTTAGAGTATCGCTTTCATACGGCGAGAGTCATTGGTTCAAATCCAATAGTAGGTA
trnM-CAU	plastid	Tripsacum dactyloides	ACCTACTTGACTCAGCGGTTAGAGTATCGCTTTCATACGGCGAGAGTCATTGGTTCAAATCCAATAGTAGGTA
trnM-CAU	plastid	Tripsacum dactyloides	ACCTACTTGACTCAGCGGTTAGAGTATCGCTTTCATACGGCGAGAGTCATTGGTTCAAATCCAATAGTAGGTA
trnM-CAU	plastid	Triticum aestivum	ACCTACTTGACTCAGCGGTTAGAGTATCGCTTTCATACGGCGAGAGTCATTGGTTCAAATCCAATAGTAGGTA
trnM-CAU	plastid	Triticum durum	ACCTACTTGACTCAGCGGTTAGAGTATCGCTTTCATACGGCGAGAGTCATTGGTTCAAATCCAATAGTAGGTA
trnM-CAU	plastid	Zea luxurians	ACCTACTTGACTCAGCGGTTAGAGTATCGCTTTCATACGGCGAGAGTCATTGGTTCAAATCCAATAGTAGGTA
trnM-CAU	plastid	Zea luxurians	GCCTACTTAACTCAGTGGTTAGAGTATTGCTTTCATACGGCGGGAGTCATTGGTTCAAATCCAATAGTAGGTA
trnM-CAU	plastid	Zea mays subsp. mays	ACCTACTTGACTCAGCGGTTAGAGTATCGCTTTCATACGGCGAGAGTCATTGGTTCAAATCCAATAGTAGGTA
trnM-CAU	plastid	Zea mays subsp. parviglumis	ACCTACTTGACTCAGCGGTTAGAGTATCGCTTTCATACGGCGAGAGTCATTGGTTCAAATCCAATAGTAGGTA
trnM-CAU	plastid	Zea mays subsp. parviglumis	GCCTACTTAACTCAGTGGTTAGAGTATTGCTTTCATACGGCGGGAGTCATTGGTTCAAATCCAATAGTAGGTA
trnM-CAU	plastid	Zea perennis	ACCTACTTGACTCAGCGGTTAGAGTATCGCTTTCATACGGCGAGAGTCATTGGTTCAAATCCAATAGTAGGTA
trnM-CAU	plastid	Zea perennis	GCCTACTTAACTCAGTGGTTAGAGTATTGCTTTCATACGGCGGGAGTCATTGGTTCAAATCCAATAGTAGGTA
trnN-GUU	plastid	Alloteropsis semialata	TCCTCAGTAGCTCAGTGGTAGAGCGGTCGGCTGTTAACTGACTGGTCGTAGGTTCGAATCCTACTTGGGGAG
trnN-GUU	plastid	Avena longiglumis	TCCTCAGTAGCTCAGTGGTAGAGCGGTCGGCTGTTAACTGACTGGTCGTAGGTTCGAATCCTACTTGGGGAG
trnN-GUU	plastid	Bambusa oldhamii	TCCTCAGTAGCTCAGTGGTAGAGCGGTCGGCTGTTAACTGACTGGTCGTAGGTTCGAATCCTACTTGGGGAG
trnN-GUU	plastid	Chrysopogon zizanioides	TCCTCAGTAGCTCAGTGGTAGAGCGGTCGGCTGTTAACTGACTGGTCGTAGGTTCGAATCCTACTTGGGGAG
trnN-GUU	plastid	Chrysopogon zizanioides	TCCTCAGTAGCTCAGTGGTAGAGCGGTCGGCTGTTAACTGACTGGTCGTAGGTTCGAATCCTACTTGGGGAG
trnN-GUU	plastid	Coix lacryma-jobi var. maxima	TCCTCAGTAGCTCAGTGGTAGAGCGGTCGGCTGTTAACTGACTGGTCGTAGGTTCGAATCCTACTTGGGGAG
trnN-GUU-fragment	plastid	Coix lacryma-jobi var. maxima	AGCACAGTGGTAGAGCGGTCGGCTGTTAACTGACTGGTCGTAGGTTCGAATCCTACT
trnN-GUU	plastid	Coix lacryma-jobi var. maxima	TCCTCAGTAGCTCAGTGGTAGAGCGGTCGGCTGTTAACTGACTGGTCGTAGGTTCGAATCCTACTTGGGGAG
trnN-GUU	plastid	Coix lacryma-jobi var. ma-yuen	TCCTCAGTAGCTCAGTGGTAGAGCGGTCGGCTGTTAACTGACTGGTCGTAGGTTCGAATCCTACTTGGGGAG
trnN-GUU-fragment	plastid	Coix lacryma-jobi var. ma-yuen	AGCACAGTGGTAGAGCGGTCGGCTGTTAACTGACTGGTCGTAGGTTCGAATCCTACT
trnN-GUU-fragment	plastid	Coix lacryma-jobi var. puellarum	AGCACAGTGGTAGAGCGGTCGGCTGTTAACTGACTGGTCGTAGGTTCGAATCCTACT
trnN-GUU	plastid	Coix lacryma-jobi var. puellarum	TCCTCAGTAGCTCAGTGGTAGAGCGGTCGGCTGTTAACTGACTGGTCGTAGGTTCGAATCCTACTTGGGGAG
trnN-GUU	plastid	Eleusine indica	TCCTCAGTAGCTCAGTGGTAGAGCGGTCGGCTGTTAACTGACTGGTCGTAGGTTCGAATCCTACTTGGGGAG
trnN-GUU	plastid	Elymus sibiricus	TCCTCAGTAGCTCAGTGGTAGAGCGGTCGGCTGTTAACTGACTGGTCGTAGGTTCGAATCCTACTTGGGGAG
trnN-GUU	plastid	Ferrocalamus rimosivaginus	TCCTCAGTAGCTCAGTGGTAGAGCGGTCGGCTGTTAACTGACTGGTCGTAGGTTCGAATCCTACTTGGGGAG
trnN-GUU	plastid	Hordeum vulgare subsp. spontaneum	TCCTCAGTAGCTCAGTGGTAGAGCGGTCGGCTGTTAACTGACTGGTCGTAGGTTCGAATCCTACTTGGGGAG
trnN-GUU	plastid	Hordeum vulgare subsp. vulgare	TCCTCAGTAGCTCAGTGGTAGAGCGGTCGGCTGTTAACTGACTGGTCGTAGGTTCGAATCCTACTTGGGGAG
trnN-GUU	plastid	Lolium perenne	TCCTCAGTAGCTCAGTGGTAGAGCGGTCGGCTGTTAACTGACTGGTCGTAGGTTCGAATCCTACTTGGGGAG
trnN-GUU	plastid	Oryza coarctata	TCCTCAGTAGCTCAGTGGTAGAGCGGTCGGCTGTTAACTGACTGGTCGTAGGTTCGAATCCTACTTGGGGAG
trnN-GUU	plastid	Oryza minuta	TCCTCAGTAGCTCAGTGGTAGAGCGGTCGGCTGTTAACTGACTGGTCGTAGGTTCGAATCCTACTTGGGGAG
trnN-GUU	plastid	Oryza minuta	TCCTCAGTAGCTCAGTGGTAGAGCGGTCGGCTGTTAACTGACTGGTCGTAGGTTCGAATCCTACTTGGGGAG
trnN-GUU	plastid	Oryza rufipogon	TCCTCAGTAGCTCAGTGGTAGAGCGGTCGGCTGTTAACTGACTGGTCGTAGGTTCGAATCCTACTTGGGGAG
trnN-GUU	plastid	Oryza rufipogon	TCCTCAGTAGCTCAGTGGTAGAGCGGTCGGCTGTTAACTGACTGGTCGTAGGTTCGAATCCTACTTGGGGAG
trnN-GUU	plastid	Oryza sativa	TCCTCAGTAGCTCAGTGGTAGAGCGGTCGGCTGTTAACTGACTGGTCGTAGGTTCGAATCCTACTTGGGGAG
trnN-GUU	plastid	Saccharum officinarum	TCCTCAGTAGCTCAGTGGTAGAGCGGTCGGCTGTTAACTGACTGGTCGTAGGTTCGAATCCTACTTGGGGAG
trnN-GUU	plastid	Sorghum bicolor	TCCTCAGTAGCTCAGTGGTAGAGCGGTCGGCTGTTAACTGACTGGTCGTAGGTTCGAATCCTACTTGGGGAG
trnN-GUU	plastid	Sorghum bicolor subsp. drummondii	TCCTCAGTAGCTCAGTGGTAGAGCGGTCGGCTGTTAACTGACTGGTCGTAGGTTCGAATCCTACTTGGGGAG
trnN-GUU	plastid	Sporobolus alterniflorus	TCCTCAGTAGCTCAGTGGTAGAGCGGTCGGCTGTTAACTGACTGGTCGTAGGTTCGAATCCTACTTGGGGAG
trnN-GUU	plastid	Thinopyrum obtusiflorum	TCCTCAGTAGCTCAGTGGTAGAGCGGTCGGCTGTTAACTGACTGGTCGTAGGTTCGAATCCTACTTGGGGAG
trnN-GUU	plastid	Tripsacum dactyloides	TCCTCAGTAGCTCAGTGGTAGAGCGGTCGGCTGTTAACTGACTGGTCGTAGGTTCGAATCCTACTTGGGGAG
trnN-GUU	plastid	Triticum aestivum	TCCTCAGTAGCTCAGTGGTAGAGCGGTCGGCTGTTAACTGACTGGTCGTAGGTTCGAATCCTACTTGGGGAG
trnN-GUU	plastid	Triticum durum	TCCTCAGTAGCTCAGTGGTAGAGCGGTCGGCTGTTAACTGACTGGTCGTAGGTTCGAATCCTACTTGGGGAG
trnN-GUU	plastid	Zea luxurians	TCCTCAGTAGCTCAGTGGTAGAGCGGTCGGCTGTTAACTGACTGGTCGTAGGTTCGAATCCTACTTGGGGAG
trnN-GUU	plastid	Zea luxurians	TCCTCAGTAGCTCAGTGGTAGAGCGGTCGGCTGTTAACTGACTGGTCGTAGGTTCGAATCCTACTTGGGGAG
trnN-GUU	plastid	Zea mays subsp. mays	TCCTCAGTAGCTCAGTGGTAGAGCGGTCGGCTGTTAACTGACTGGTCGTAGGTTCGAATCCTACTTGGGGAG
trnN-GUU	plastid	Zea mays subsp. mays	TCCTCAGTAGCTCAGTGGTAGAGCGGTCGGCTGTTAACTGACTGGTCGTAGGTTCGAATCCTACTTGGGGAG
trnN-GUU	plastid	Zea mays subsp. parviglumis	TCCTCAGTAGCTCAGTGGTAGAGCGGTCGGCTGTTAACTGACTGGTCGTAGGTTCGAATCCTACTTGGGGAG
trnN-GUU	plastid	Zea mays subsp. parviglumis	TCCTCAGTAGCTCAGTGGTAGAGCGGTCGGCTGTTAACTGACTGGTCGTAGGTTCGAATCCTACTTGGGGAG
trnN-GUU	plastid	Zea perennis	TCCTCAGTAGCTCAGTGGTAGAGCGGTCGGCTGTTAACTGACTGGTCGTAGGTTCGAATCCTACTTGGGGAG
trnN-GUU	plastid	Zea perennis	TCCTCAGTAGCTCAGTGGTAGAGCGGTCGGCTGTTAACTGACTGGTCGTAGGTTCGAATCCTACTTGGGGAG
trnP-UGG	plastid	Alloteropsis semialata	AGGGATGTAGCGCAGCTTGGTAGCGCGTTTGTTTTGGGTACAAAATGTCACGGGTTCAAATCCTGTCATCCCTA
trnP-UGG	plastid	Avena longiglumis	AGGGATGTAGCGCAGCTTGGTAGCGCGTTTGTTTTGGGTACAAAATGTCACGGGTTCCAATCCTGTCATCCCTA
trnP-UGG	plastid	Bambusa oldhamii	AGGGATGTAGCGCAGCTTGGTAGCGCGTTTGTTTTGGGTACAAAATGTCACGGGTTCAAATCCTGTCATCCCTA
trnP-UGG	plastid	Coix lacryma-jobi var. maxima	AGGGATGTAGCGCAGCTTGGTAGCGCGTTTGTTTTGGGTACAAAATGTCACGGGTTCAAATCCTGTCATCCCTA
trnP-UGG	plastid	Coix lacryma-jobi var. ma-yuen	AGGGATGTAGCGCAGCTTGGTAGCGCGTTTGTTTTGGGTACAAAATGTCACAGGTTCAAATCCTGTCATCCCTA
trnP-UGG	plastid	Coix lacryma-jobi var. puellarum	AGGGATGTAGCGCAGCTTGGTAGCGCGTTTGTTTTGGGTACAAAATGTCACAGGTTCAAATCCTGTCATCCCTA
trnP-UGG	plastid	Eleusine indica	AGGGATGTAGCGCAGCTTGGTAGCGCGTTTGTTTTGGGTACAAAATGTCACGGGTTCAAATCCTGTCATCCCTA
trnP-UGG	plastid	Ferrocalamus rimosivaginus	AGGGATGTAGCGCAGCTTGGTAGCGCGTTTGTTTTGGGTACAAAATGTCACGGGTTCAAATCCTGTCATCCCTA
trnP-UGG	plastid	Lolium perenne	AGGGATGTAGCGCAGCTTGGTAGCGCGTTTGTTTTGGGTACAAAATGTCACGGGTTCCAATCCTGTCATCCCTA
trnP-UGG	plastid	Lolium perenne	AGGGATGTAGCGCAGCTTGGTAGCGCGTTTGTTTTGGGTACAAAATGTCACGGGTTCCAATCCTGTCATCCCTA
trnP-UGG	plastid	Oryza coarctata	AGGGATGTAGCGCAGCTTGGTAGCGCGTTTGTTTTGGGTACAAAATGTCACAGGTTCAAATCCTGTCATCCCTA
trnP-UGG	plastid	Oryza coarctata	AGGGATGTAGCGCAGCTTGGTAGCGCGTTTGTTTTGGGTACAAAATGTCACAGGTTCAAATCCTGTCATCCCTA
trnP-UGG	plastid	Oryza minuta	AGGGATGTAGCGCAGCTTGGTAGCGCGTTTGTTTTGGGTACAAAATGTCACAGGTTCAAATCCTGTCATCCCTA
trnP-UGG	plastid	Oryza minuta	AGGGATGTAGCGCAGCTTGGTAGCGCGTTTGTTTTGGGTACAAAATGTCACAGGTTCAAATCCTGTCATCCCTA
trnP-UGG	plastid	Oryza rufipogon	AGGGATGTAGCGCAGCTTGGTAGCGCGTTCGTTTTGGGTACAAAATGTCACGGGTTCAAATCCTGTCATCCCTA
trnP-UGG	plastid	Oryza rufipogon	AGGGATGTAGCGCAGCTTGGTAGCGCGTTCGTTTTGGGTACAAAATGTCACGGGTTCAAATCCTGTCATCCCTA
trnP-UGG	plastid	Oryza sativa	AGGGATGTAGCGCAGCTTGGTAGCGCGTTCGTTTTGGGTACAAAATGTCACGGGTTCAAATCCTGTCATCCCTA
trnP-UGG	plastid	Oryza sativa	AGGGATGTAGCGCAGCTTGGTAGCGCGTTCGTTTTGGGTACAAAATGTCACGGGTTCAAATCCTGTCATCCCTA
trnP-UGG	plastid	Saccharum officinarum	AGGGATGTAGCGCAGCTTGGTAGCGCGTTTGTTTTGGGTACAAAATGTCACGGGTTCAAATCCTGTCATCCCTA
trnP-UGG	plastid	Sorghum bicolor	AGGGATGTAGCGCAGCTTGGTAGCGCGTTTGTTTTGGGTACAAAATGTCACGGGTTCAAATCCTGTCATCCCTA
trnP-UGG	plastid	Sorghum bicolor subsp. drummondii	AGGGATGTAGCGCAGCTTGGTAGCGCGTTTGTTTTGGGTACAAAATGTCACGGGTTCAAATCCTGTCATCCCTA
trnP-UGG	plastid	Sporobolus alterniflorus	AGGGATGTAGCGCAGCTTGGTAGCGCGTTTGTTTTGGGTACAAAATGTCACGGGTTCAAATCCTGTCATCCCTA
trnP-UGG	plastid	Tripsacum dactyloides	AGGGATGTAGCGCAGCTTGGTAGCGCGTTTGTTTTGGGTACAAAATGTCACGGGTTCAAATCCTGTCATCCCTA
trnP-UGG	plastid	Tripsacum dactyloides	AGGGATGTAGCGCAGCTTGGTAGCGCGTTTGTTTTGGGTACAAAATGTCACGGGTTCAAATCCTGTCATCCCTA
trnP-UGG	plastid	Zea luxurians	AGGGATGTAGCGCAGCTTGGTAGCGCGTTTGTTTTGGGTACAAAATGTCACGGGTTCAAATCCTGTCATCCCTA
trnP-UGG	plastid	Zea perennis	AGGGATGTAGCGCAGCTTGGTAGCGCGTTTGTTTTGGGTACAAAATGTCACGGGTTCAAATCCTGTCATCCCTA
trnP-UGG	mitochondrion	Alloteropsis semialata	CGAGGTGTAGCGCAGTCTGGTCAGCGCATCTGTTTTGGGTACAGAGGGCCATAGGTTCGAATCCTGTCACCTTGA
trnP-UGG	mitochondrion	Avena longiglumis	CGAGGTGTAGCGCAGTCTGGTCAGCGCATCTGTTTTGGGTACAGAGGGCCATAGGTTCGAATCCTGTCACCTTGA
trnP-UGG	mitochondrion	Avena longiglumis	CGAGGTGTAGCGCAGTCTGGTCAGCGCATCTGTTTTGGGTACAGAGGGCCATAGGTTCGAATCCTGTCACCTTGA
trnP-UGG	mitochondrion	Bambusa oldhamii	CGAGGTGTAGCGCAGTCTGGTCAGCGCATCTGTTTTGGGTACAGAGGGCCATAGGTTCGAATCCTGTCACCTTGA
trnP-UGG	mitochondrion	Chrysopogon zizanioides	CGAGGTGTAGCGCAGTCTGGTCAGCGCATCTGTTTTGGGTACAGAGGGCCATAGGTTCGAATCCTGTCACCTTGA
trnP-UGG	mitochondrion	Coix lacryma-jobi var. maxima	CGAGGTGTAGCGCAGTCTGGTCAGCGCATCTGTTTTGGGTACAGAGGGCCATAGGTTCGAATCCTGTCACCTTGA
trnP-UGG	mitochondrion	Coix lacryma-jobi var. ma-yuen	CGAGGTGTAGCGCAGTCTGGTCAGCGCATCTGTTTTGGGTACAGAGGGCCATAGGTTCGAATCCTGTCACCTTGA
trnP-UGG	mitochondrion	Coix lacryma-jobi var. puellarum	CGAGGTGTAGCGCAGTCTGGTCAGCGCATCTGTTTTGGGTACAGAGGGCCATAGGTTCGAATCCTGTCACCTTGA
trnP-UGG	mitochondrion	Eleusine indica	CGAGGTGTAGCGCAGTCTGGTCAGCGCATCTGTTTTGGGTACAGAGGGCCATAGGTTCGAATCCTGTCACCTTGA
trnP-UGG	mitochondrion	Elymus sibiricus	CGAGGTGTAGCGCAGTCTGGTCAGCGCATCTGTTTTGGGTACAGAGGGCCATAGGTTCGAATCCTGTCACCTTGA
trnP-UGG	mitochondrion	Elymus sibiricus	CGAGGTGTAGCGCAGTCTGGTCAGCGCATCTGTTTTGGGTACAGAGGGCCATAGGTTCGAATCCTGTCACCTTGA
trnP-UGG	mitochondrion	Ferrocalamus rimosivaginus	CGAGGTGTAGCGCAGTCTGGTCAGCGCATCTGTTTTGGGTACAGAGGGCCATAGGTTCGAATCCTGTCACCTTGA
trnP-UGG	mitochondrion	Hordeum vulgare subsp. spontaneum	CGAGGTGTAGCGCAGTCTGGTCAGCGCATCTGTTTTGGGTACAGAGGGCCATAGGTTCGAATCCTGTCACCTTGA
trnP-UGG	mitochondrion	Hordeum vulgare subsp. vulgare	CGAGGTGTAGCGCAGTCTGGTCAGCGCATCTGTTTTGGGTACAGAGGGCCATAGGTTCGAATCCTGTCACCTTGA
trnP-UGG	mitochondrion	Lolium perenne	CGAGGTGTAGCGCAGTCTGGTCAGCGCATCTGTTTTGGGTACAGAGGGCCATAGGTTCGAATCCTGTCACCTTGA
trnP-UGG	mitochondrion	Oryza coarctata	CGAGGTGTAGCGCAGTCTGGTCAGCGCATCTGTTTTGGGTACAGAGGGCCATAGGTTCGAATCCTGTCACCTTGA
trnP-UGG	mitochondrion	Oryza minuta	CGAGGTGTAGCGCAGTCTGGTCAGCGCATCTGTTTTGGGTACAGAGGGCCATAGGTTCGAATCCTGTCACCTTGA
trnP-UGG	mitochondrion	Oryza minuta	CGAGGTGTAGCGCAGTCTGGTCAGCGCATCTGTTTTGGGTACAGAGGGCCATAGGTTCGAATCCTGTCACCTTGA
trnP-UGG	mitochondrion	Oryza rufipogon	CGAGGTGTAGCGCAGTCTGGTCAGCGCATCTGTTTTGGGTACAGAGGGCCATAGGTTCGAATCCTGTCACCTTGA
trnP-UGG	mitochondrion	Oryza rufipogon	CGAGGTGTAGCGCAGTCTGGTCAGCGCATCTGTTTTGGGTACAGAGGGCCATAGGTTCGAATCCTGTCACCTTGA
trnP-UGG	mitochondrion	Oryza sativa	CGAGGTGTAGCGCAGTCTGGTCAGCGCATCTGTTTTGGGTACAGAGGGCCATAGGTTCGAATCCTGTCACCTTGA
trnP-UGG	mitochondrion	Oryza sativa	CGAGGTGTAGCGCAGTCTGGTCAGCGCATCTGTTTTGGGTACAGAGGGCCATAGGTTCGAATCCTGTCACCTTGA
trnP-UGG	mitochondrion	Saccharum officinarum	CGAGGTGTAGCGCAGTCTGGTCAGCGCATCTGTTTTGGGTACAGAGGGCCATAGGTTCGAATCCTGTCACCTTGA
trnP-UGG	mitochondrion	Sorghum bicolor	CGAGGTGTAGCGCAGTCTGGTCAGCGCATCTGTTTTGGGTACAGAGGGCCATAGGTTCGAATCCTGTCACCTTGA
trnP-UGG	mitochondrion	Sorghum bicolor subsp. drummondii	CGAGGTGTAGCGCAGTCTGGTCAGCGCATCTGTTTTGGGTACAGAGGGCCATAGGTTCGAATCCTGTCACCTTGA
trnP-UGG	mitochondrion	Sporobolus alterniflorus	CGAGGTGTAGCGCAGTCTGGTCAGCGCATCTGTTTTGGGTACAGAGGGCCATAGGTTCGAATCCTGTCACCTTGA
trnP-UGG	mitochondrion	Thinopyrum obtusiflorum	CGAGGTGTAGCGCAGTCTGGTCAGCGCATCTGTTTTGGGTACAGAGGGCCATAGGTTCGAATCCTGTCACCTTGA
trnP-UGG	mitochondrion	Thinopyrum obtusiflorum	CGAGGTGTAGCGCAGTCTGGTCAGCGCATCTGTTTTGGGTACAGAGGGCCATAGGTTCGAATCCTGTCACCTTGA
trnP-UGG	mitochondrion	Tripsacum dactyloides	CGAGGTGTAGCGCAGTCTGGTCAGCGCATCTGTTTTGGGTACAGAGGGCCATAGGTTCGAATCCTGTCACCTTGA
trnP-UGG	mitochondrion	Tripsacum dactyloides	CGAGGTGTAGCGCAGTCTGGTCAGCGCATCTGTTTTGGGTACAGAGGGCCATAGGTTCGAATCCTGTCACCTTGA
trnP-UGG	mitochondrion	Triticum aestivum	CGAGGTGTAGCGCAGTCTGGTCAGCGCATCTGTTTTGGGTACAGAGGGCCATAGGTTCGAATCCTGTCACCTTGA
trnP-UGG	mitochondrion	Triticum aestivum	CGAGGTGTAGCGCAGTCTGGTCAGCGCATCTGTTTTGGGTACAGAGGGCCATAGGTTCGAATCCTGTCACCTTGA
trnP-UGG	mitochondrion	Triticum durum	CGAGGTGTAGCGCAGTCTGGTCAGCGCATCTGTTTTGGGTACAGAGGGCCATAGGTTCGAATCCTGTCACCTTGA
trnP-UGG	mitochondrion	Triticum durum	CGAGGTGTAGCGCAGTCTGGTCAGCGCATCTGTTTTGGGTACAGAGGGCCATAGGTTCGAATCCTGTCACCTTGA
trnP-UGG	mitochondrion	Zea luxurians	CGAGGTGTAGCGCAGTCTGGTCAGCGCATCTGTTTTGGGTACAGAGGGCCATAGGTTCGAATCCTGTCACCTTGA
trnP-UGG	mitochondrion	Zea luxurians	CGAGGTGTAGCGCAGTCTGGTCAGCGCATCTGTTTTGGGTACAGAGGGCCATAGGTTCGAATCCTGTCACCTTGA
trnP-UGG	mitochondrion	Zea mays subsp. mays	CGAGGTGTAGCGCAGTCTGGTCAGCGCATCTGTTTTGGGTACAGAGGGCCATAGGTTCGAATCCTGTCACCTTGA
trnP-UGG	mitochondrion	Zea mays subsp. mays	CGAGGTGTAGCGCAGTCTGGTCAGCGCATCTGTTTTGGGTACAGAGGGCCATAGGTTCGAATCCTGTCACCTTGA
trnP-UGG	mitochondrion	Zea mays subsp. parviglumis	CGAGGTGTAGCGCAGTCTGGTCAGCGCATCTGTTTTGGGTACAGAGGGCCATAGGTTCGAATCCTGTCACCTTGA
trnP-UGG	mitochondrion	Zea mays subsp. parviglumis	CGAGGTGTAGCGCAGTCTGGTCAGCGCATCTGTTTTGGGTACAGAGGGCCATAGGTTCGAATCCTGTCACCTTGA
trnP-UGG	mitochondrion	Zea perennis	CGAGGTGTAGCGCAGTCTGGTCAGCGCATCTGTTTTGGGTACAGAGGGCCATAGGTTCGAATCCTGTCACCTTGA
trnP-UGG	mitochondrion	Zea perennis	CGAGGTGTAGCGCAGTCTGGTCAGCGCATCTGTTTTGGGTACAGAGGGCCATAGGTTCGAATCCTGTCACCTTGA
trnQ-UUG	mitochondrion	Alloteropsis semialata	TGGAGTATAGCCAAGTGGTAAGGCATCGGTTTTTGGTACCGGCATGCAAAGGTTCGAATCCTTTTACTCCAG
trnQ-UUG	mitochondrion	Avena longiglumis	TGGAGTATAGCCAAGTGGTAAGGCATCGGTTTTTGGTACCGGCATGCAAAGGTTCGAATCCTTTTACTCCAG
trnQ-UUG	mitochondrion	Bambusa oldhamii	TGGAGTATAGCCAAGTGGTAAGGCATCGGTTTTTGGTACCGGCATGCAAAGGTTCGAATCCTTTTACTCCAG
trnQ-UUG	mitochondrion	Bambusa oldhamii	TGGAGTATAGCCAAGTGGTAAGGCATCGGTTTTTGGTACCGGCATGCAAAGGTTCGAATCCTTTTACTCCAG
trnQ-UUG	mitochondrion	Chrysopogon zizanioides	TGGAGTATAGCCAAGTGGTAAGGCATCGGTTTTTGGTACCGGCATGCAAAGGTTCGAATCCTTTTACTCCAG
trnQ-UUG	mitochondrion	Coix lacryma-jobi var. maxima	TGGAGTATAGCCAAGTGGTAAGGCATCGGTTTTTGGTACCGGCATGCAAAGGTTCGAATCCTTTTACTCCAG
trnQ-UUG	mitochondrion	Coix lacryma-jobi var. ma-yuen	TGGAGTATAGCCAAGTGGTAAGGCATCGGTTTTTGGTACCGGCATGCAAAGGTTCGAATCCTTTTACTCCAG
trnQ-UUG	mitochondrion	Coix lacryma-jobi var. puellarum	TGGAGTATAGCCAAGTGGTAAGGCATCGGTTTTTGGTACCGGCATGCAAAGGTTCGAATCCTTTTACTCCAG
trnQ-UUG	mitochondrion	Eleusine indica	TGGAGTATAGCCAAGTGGTAAGGCATCGGTTTTTGGTACCGGCATGCAAAGGTTCGAATCCTTTTACTCCAG
trnQ-UUG	mitochondrion	Elymus sibiricus	TGGAGTATAGCCAAGTGGTAAGGCATCGGTTTTTGGTATCGGCATGCAAAGGTTCGAATCCTTTTACTCCAG
trnQ-UUG	mitochondrion	Elymus sibiricus	TGGAGTATAGCCAAGTGGTAAGGCATCGGTTTTTGGTACCGGCATGCAAAGGTTCGAATCCTTTTACTCCAG
trnQ-UUG	mitochondrion	Ferrocalamus rimosivaginus	TGGAGTATAGCCAAGTGGTAAGGCATCGGTTTTTGGTACCGGCATGCAAAGGTTCGAATCCTTTTACTCCAG
trnQ-UUG	mitochondrion	Hordeum vulgare subsp. spontaneum	TGGAGTATAGCCAAGTGGTAAGGCATCGGTTTTTGGTACCGGCATGCAAAGGTTCGAATCCTTTTACTCCAG
trnQ-UUG	mitochondrion	Hordeum vulgare subsp. spontaneum	TGGAGTATAGCCAAGTGGTAAGGCATCGGTTTTTGGTATCGGCATGCAAAGGTTCGAATCCTTTTACTCCAG
trnQ-UUG	mitochondrion	Hordeum vulgare subsp. spontaneum	TGGAGTATAGCCAAGTGGTAAGGCATCGGTTTTTGGTACCGGCATGCAAAGGTTCGAATCCTTTTACTCCAG
trnQ-UUG	mitochondrion	Hordeum vulgare subsp. vulgare	TGGAGTATAGCCAAGTGGTAAGGCATCGGTTTTTGGTACCGGCATGCAAAGGTTCGAATCCTTTTACTCCAG
trnQ-UUG	mitochondrion	Hordeum vulgare subsp. vulgare	TGGAGTATAGCCAAGTGGTAAGGCATCGGTTTTTGGTATCGGCATGCAAAGGTTCGAATCCTTTTACTCCAG
trnQ-UUG	mitochondrion	Hordeum vulgare subsp. vulgare	TGGAGTATAGCCAAGTGGTAAGGCATCGGTTTTTGGTACCGGCATGCAAAGGTTCGAATCCTTTTACTCCAG
trnQ-UUG	mitochondrion	Lolium perenne	TGGAGTATAGCCAAGTGGTAAGGCATCGGTTTTTGGTACCGGCATGCAAAGGTTCGAATCCTTTTACTCCAG
trnQ-UUG	mitochondrion	Lolium perenne	TGGAGTATAGCCAAGTGGTAAGGCATCGGTTTTTGGTACCGGCATGCAAAGGTTCGAATCCTTTTACTCCAG
trnQ-UUG	mitochondrion	Lolium perenne	TGGAGTATAGCCAAGTGGTAAGGCATCGGTTTTTGGTACCGGCATGCAAAGGTTCGAATCCTTTTACTCCAG
trnQ-UUG	mitochondrion	Lolium perenne	TGGAGTATAGCCAAGTGGTAAGGCATCGGTTTTTGGTACCGGCATGCAAAGGTTCGAATCCTTTTACTCCAG
trnQ-UUG	mitochondrion	Oryza coarctata	TGGAGTATAGCCAAGTGGTAAGGCATCGGTTTTTGGTACCGGCATGCAAAGGTTCGAATCCTTTTACTCCAG
trnQ-UUG	mitochondrion	Oryza minuta	TGGAGTATAGCCAAGTGGTAAGGCATCGGTTTTTGGTACCGGCATGCAAAGGTTCGAATCCTTTTACTCCAG
trnQ-UUG	mitochondrion	Oryza minuta	TGGAGTATAGCCAAGTGGTAAGGCATCGGTTTTTGGTACCGGCATGCAAAGGTTCGAATCCTTTTACTCCAG
trnQ-UUG	mitochondrion	Oryza rufipogon	TGGAGTATAGCCAAGTGGTAAGGCATCGGTTTTTGGTACCGGCATGCAAAGGTTCGAATCCTTTTACTCCAG
trnQ-UUG	mitochondrion	Oryza rufipogon	TGGAGTATAGCCAAGTGGTAAGGCATCGGTTTTTGGTACCGGCATGCAAAGGTTCGAATCCTTTTACTCCAG
trnQ-UUG	mitochondrion	Oryza sativa	TGGAGTATAGCCAAGTGGTAAGGCATCGGTTTTTGGTACCGGCATGCAAAGGTTCGAATCCTTTTACTCCAG
trnQ-UUG	mitochondrion	Oryza sativa	TGGAGTATAGCCAAGTGGTAAGGCATCGGTTTTTGGTACCGGCATGCAAAGGTTCGAATCCTTTTACTCCAG
trnQ-UUG	mitochondrion	Saccharum officinarum	TGGAGTATAGCCAAGTGGTAAGGCATCGGTTTTTGGTACCGGCATGCAAAGGTTCGAATCCTTTTACTCCAG
trnQ-UUG	mitochondrion	Sorghum bicolor	TGGAGTATAGCCAAGTGGTAAGGCATCGGTTTTTGGTACCGGCATGCAAAGGTTCGAATCCTTTTACTCCAG
trnQ-UUG	mitochondrion	Sorghum bicolor subsp. drummondii	TGGAGTATAGCCAAGTGGTAAGGCATCGGTTTTTGGTACCGGCATGCAAAGGTTCGAATCCTTTTACTCCAG
trnQ-UUG	mitochondrion	Sporobolus alterniflorus	TGGAGTATAGCCAAGTGGTAAGGCATCGGTTTTTGGTACCGGCATGCAAAGGTTCGAATCCTTTTACTCCAG
trnQ-UUG	mitochondrion	Thinopyrum obtusiflorum	TGGAGTATAGCCAAGTGGTAAGGCATCGGTTTTTGGTATCGGCATGCAAAGGTTCGAATCCTTTTACTCCAG
trnQ-UUG	mitochondrion	Thinopyrum obtusiflorum	TGGAGTATAGCCAAGTGGTAAGGCATCGGTTTTTGGTACCGGCATGCAAAGGTTCGAATCCTTTTACTCCAG
trnQ-UUG	mitochondrion	Tripsacum dactyloides	TGGAGTATAGCCAAGTGGTAAGGCATCGGTTTTTGGTACCGGCATGCAAAGGTTCGAATCCTTTTACTCCAG
trnQ-UUG	mitochondrion	Tripsacum dactyloides	TGGAGTATAGCCAAGTGGTAAGGCATCGGTTTTTGGTACCGGCATGCAAAGGTTCGAATCCTTTTACTCCAG
trnQ-UUG	mitochondrion	Triticum aestivum	TGGAGTATAGCCAAGTGGTAAGGCATCGGTTTTTGGTACCGGCATGCAAAGGTTCGAATCCTTTTACTCCAG
trnQ-UUG	mitochondrion	Triticum aestivum	TGGAGTATAGCCAAGTGGTAAGGCATCGGTTTTTGGTATCGGCATGCAAAGGTTCGAATCCTTTTACTCCAG
trnQ-UUG	mitochondrion	Triticum aestivum	TGGAGTATAGCCAAGTGGTAAGGCATCGGTTTTTGGTACCGGCATGCAAAGGTTCGAATCCTTTTACTCCAG
trnQ-UUG	mitochondrion	Triticum durum	TGGAGTATAGCCAAGTGGTAAGGCATCGGTTTTTGGTACCGGCATGCAAAGGTTCGAATCCTTTTACTCCAG
trnQ-UUG	mitochondrion	Triticum durum	TGGAGTATAGCCAAGTGGTAAGGCATCGGTTTTTGGTATCGGCATGCAAAGGTTCGAATCCTTTTACTCCAG
trnQ-UUG	mitochondrion	Triticum durum	TGGAGTATAGCCAAGTGGTAAGGCATCGGTTTTTGGTACCGGCATGCAAAGGTTCGAATCCTTTTACTCCAG
trnQ-UUG	mitochondrion	Zea luxurians	TGGAGTATAGCCAAGTGGTAAGGCATCGGTTTTTGGTACCGGCATGCAAAGGTTCGAATCCTTTTACTCCAG
trnQ-UUG	mitochondrion	Zea mays subsp. mays	TGGAGTATAGCCAAGTGGTAAGGCATCGGTTTTTGGTACCGGCATGCAAAGGTTCGAATCCTTTTACTCCAG
trnQ-UUG	mitochondrion	Zea mays subsp. parviglumis	TGGAGTATAGCCAAGTGGTAAGGCATCGGTTTTTGGTACCGGCATGCAAAGGTTCGAATCCTTTTACTCCAG
trnQ-UUG	mitochondrion	Zea perennis	TGGAGTATAGCCAAGTGGTAAGGCATCGGTTTTTGGTACCGGCATGCAAAGGTTCGAATCCTTTTACTCCAG
trnR-ACG	plastid	Alloteropsis semialata	GCGCCTGTAGCTCAGAGGATTAGAGCACGTGGCTACGAACCACGGTGTCGGGGGTTCGAATCCCTCCTCGCCCA
trnR-ACG	plastid	Coix lacryma-jobi var. maxima	GGGCCTGTAGCTCAGAGGATTAGAGCACGTGGCTACGAACCACGGTGTCGGGGGTTCGAATCCCTCCTCGCCCA
trnR-ACG	plastid	Coix lacryma-jobi var. ma-yuen	GGGCCTGTAGCTCAGAGGATTAGAGCACGTGGCTACGAACCACGGTGTCGGGGGTTCGAATCCCTCCTCGCCCA
trnR-ACG	plastid	Coix lacryma-jobi var. puellarum	GGGCCTGTAGCTCAGAGGATTAGAGCACGTGGCTACGAACCACGGTGTCGGGGGTTCGAATCCCTCCTCGCCCA
trnR-ACG-like	plastid	Zea luxurians	GTAGTGTAGCTCAGCTCTGAGGATTAGAGCACGTGGCTACGAACCACGGTGTCGGGGGTTCGAATCCCTCCTTTTCC
trnR-ACG-like	plastid	Zea mays subsp. mays	GGGCCTGTAGCTCAGAGGATTAGAGCACGTGGCTACGAACCACGGTGTCGGGGGTTCGAATCCCTCCTTTTCCT
trnR-ACG-like	plastid	Zea mays subsp. mays	GCCTGTAGCTCTGAGGATTAGAGCACGTGGCTACGAACCACGGTGTCGGGGGTTCGAATCCACTTCTGAGCG
trnR-ACG-like	plastid	Zea mays subsp. parviglumis	CTCAGCTCAGAGGATTAGAGCACGTGGCTACGAACCACGGTGTTGGGGGTTCGAATCCACTTCTGAGA
trnR-ACG-like	plastid	Zea mays subsp. parviglumis	GGGCCTGTAGCTCAGCTCAGAGGATTAGAGCACGTGGCTACGAACCACGGTGTCGGGGGTTCGAATCCCTCCTTTTCCT
trnR-ACG-like	plastid	Zea perennis	GGGCCTGTAGCTCAGCTCAGAGGATTAGAGCACGTGGCTACGAACCACGGTGTCGGGGGTTCGAATCCCTCCTTTTCCTCCA
trnR-ACG-like	plastid	Zea perennis	GCTCAGCTCTGAGGATTAGAGCACGTGGCTACGAACCACGGTGTTGGGGGTTCGAATCCACTTCTGAGCG
trnR-UCU	plastid	Eleusine indica	GCGTCCATTGTCTAATGGATAGGACAGAGGTCTTCTAAACCTTTGGTATAGGTTCAAATCCTATTGGACGCA
trnR-UCU	plastid	Hordeum vulgare subsp. spontaneum	GCGTCCATTGTCTAATGGATAGGACAGAGGTCTTCTAAACCTTTGGTATAGGTTCAAATCCTATTGGACGCA
trnR-UCU	plastid	Hordeum vulgare subsp. spontaneum	GCGTCCATTGTCTAATGGATAGGACAGAGGTCTTCTAAACCTTTGGTATAGGTTCAAATCCTATTGGACGCA
trnR-UCU	plastid	Hordeum vulgare subsp. vulgare	GCGTCCATTGTCTAATGGATAGGACAGAGGTCTTCTAAACCTTTGGTATAGGTTCAAATCCTATTGGACGCA
trnR-UCU	plastid	Hordeum vulgare subsp. vulgare	GCGTCCATTGTCTAATGGATAGGACAGAGGTCTTCTAAACCTTTGGTATAGGTTCAAATCCTATTGGACGCA
trnR-UCU	plastid	Oryza coarctata	GCGTCCATTGTCTAATGGATAGGACAGAGGTCTTCTAAACCTTTGGTATAGGTTCAAATCCTATTGGACGCA
trnR-UCU	plastid	Oryza minuta	GCGTCCATTGTCTAATGGATAGGACAGAGGTCTTCTAAACCTTTGGTATAGGTTCAAATCCTATTGGACGCA
trnR-UCU	plastid	Oryza rufipogon	GCGTCCATTGTCTAATGGATAGGACAGAGGTCTTCTAAACCTTTGGTATAGGTTCAAATCCTATTGGACGCA
trnR-UCU	plastid	Oryza sativa	GCGTCCATTGTCTAATGGATAGGACAGAGGTCTTCTAAACCTTTGGTATAGGTTCAAATCCTATTGGACGCA
trnR-UCU	plastid	Sporobolus alterniflorus	GCGTCCATTGTCTAATGGATAGGACAGAGGTCTTCTAAACCTTTGGTATAGGTTCAAATCCTATTGGACGCA
trnS-GCU	mitochondrion	Alloteropsis semialata	GGAGGTATGGCTGAGTGGCTTAAGGCATTGGTTTGCTAAATCGACATACAAGAAGATTGTATCATGGGTTCGAATCCCATTTCCTCCG
trnS-GCU	mitochondrion	Avena longiglumis	GGAGGTATGGCTGAGTGGCTTAAGGCATTGGTTTGCTAAATCGACATACAAGAAGATTGTATCATGGGTTCGAATCCCATTTCCTCCG
trnS-GCU	mitochondrion	Bambusa oldhamii	GGAGGTATGGCTGAGTGGCTTAAGGCATTGGTTTGCTAAATCGACATACAAGAAGATTGTATCATGGGTTCGAATCCCATTTCCTCCG
trnS-GCU	mitochondrion	Chrysopogon zizanioides	GGAGGTATGGCTGAGTGGCTTAAGGCATTGGTTTGCTAAATCGACATACAAGAAGATTGTATCATGGGTTCGAATCCCATTTCCTCCG
trnS-GCU	mitochondrion	Coix lacryma-jobi var. maxima	GGAGGTATGGCTGAGTGGCTTAAGGCATTGGTTTGCTAAATCGACATACAAGAAGATTGTATCATGGGTTCGAATCCCATTTCCTCCG
trnS-GCU	mitochondrion	Coix lacryma-jobi var. ma-yuen	GGAGGTATGGCTGAGTGGCTTAAGGCATTGGTTTGCTAAATCGACATACAAGAAGATTGTATCATGGGTTCGAATCCCATTTCCTCCG
trnS-GCU	mitochondrion	Coix lacryma-jobi var. puellarum	GGAGGTATGGCTGAGTGGCTTAAGGCATTGGTTTGCTAAATCGACATACAAGAAGATTGTATCATGGGTTCGAATCCCATTTCCTCCG
trnS-GCU	mitochondrion	Eleusine indica	GGAGGTATGGCTGAGTGGCTTAAGGCATTGGTTTGCTAAATCGACATACAAGAAGATTGTATCATGGGTTCGAATCCCATTTCCTCCG
trnS-GCU	mitochondrion	Elymus sibiricus	GGAGGTATGGCTGAGTGGCTTAAGGCATTGGTTTGCTAAATCGACATACAAGAAGATTGTATCATGGGTTCGAATCCCATTTCCTCCG
trnS-GCU	mitochondrion	Ferrocalamus rimosivaginus	GGAGGTATGGCTGAGTGGCTTAAGGCATTGGTTTGCTAAATCGACATACAAGAAGATTGTATCATGGGTTCGAATCCCATTTCCTCCG
trnS-GCU	mitochondrion	Hordeum vulgare subsp. spontaneum	GGAGGTATGGCTGAGTGGCTTAAGGCATTGGTTTGCTAAATCGACATACAAGAAGATTGTATCATGGGTTCGAATCCCATTTCCTCCG
trnS-GCU	mitochondrion	Hordeum vulgare subsp. vulgare	GGAGGTATGGCTGAGTGGCTTAAGGCATTGGTTTGCTAAATCGACATACAAGAAGATTGTATCATGGGTTCGAATCCCATTTCCTCCG
trnS-GCU	mitochondrion	Lolium perenne	GGAGGTATGGCTGAGTGGCTTAAGGCATTGGTTTGCTAAATCGACATACAAGAAGATTGTATCATGGGTTCGAATCCCATTTCCTCCG
trnS-GCU	mitochondrion	Oryza coarctata	GGAGGTATGGCTGAGTGGCTTAAGGCATTGGTTTGCTAAATCGACATACAAGAAGATTGTATCATGGGTTCGAATCCCATTTCCTCCG
trnS-GCU	mitochondrion	Oryza coarctata	GGAGGTATGGCTGAGTGGCTTAAGGCATTGGTTTGCTAAATCGACATACAAGAAGATTGTATCATGGGTTCGAATCCCATTTCCTCCG
trnS-GCU	mitochondrion	Oryza minuta	GGAGGTATGGCTGAGTGGCTTAAGGCATTGGTTTGCTAAATCGACATACAAGAAGATTGTATCATGGGTTCGAATCCCATTTCCTCCG
trnS-GCU	mitochondrion	Oryza rufipogon	GGAGGTATGGCTGAGTGGCTTAAGGCATTGGTTTGCTAAATCGACATACAAGAAGATTGTATCATGGGTTCGAATCCCATTTCCTCCG
trnS-GCU	mitochondrion	Oryza sativa	GGAGGTATGGCTGAGTGGCTTAAGGCATTGGTTTGCTAAATCGACATACAAGAAGATTGTATCATGGGTTCGAATCCCATTTCCTCCG
trnS-GCU	mitochondrion	Saccharum officinarum	GGAGGTATGGCTGAGTGGCTTAAGGCATTGGTTTGCTAAATCGACATACAAGAAGATTGTATCATGGGTTCGAATCCCATTTCCTCCG
trnS-GCU	mitochondrion	Sorghum bicolor	GGAGGTATGGCTGAGTGGCTTAAGGCATTGGTTTGCTAAATCGACATACAAGAAGATTGTATCATGGGTTCGAATCCCATTTCCTCCG
trnS-GCU	mitochondrion	Sorghum bicolor subsp. drummondii	GGAGGTATGGCTGAGTGGCTTAAGGCATTGGTTTGCTAAATCGACATACAAGAAGATTGTATCATGGGTTCGAATCCCATTTCCTCCG
trnS-GCU	mitochondrion	Sporobolus alterniflorus	GGAGGTATGGCTGAGTGGCTTAAGGCATTGGTTTGCTAAATCGACATACAAGAAGATTGTATCATGGGTTCGAATCCCATTTCCTCCG
trnS-GCU	mitochondrion	Thinopyrum obtusiflorum	GGAGGTATGGCTGAGTGGCTTAAGGCATTGGTTTGCTAAATCGACATACAAGAAGATTGTATCATGGGTTCGAATCCCATTTCCTCCG
trnS-GCU	mitochondrion	Tripsacum dactyloides	GGAGGTATGGCTGAGTGGCTTAAGGCATTGGTTTGCTAAATCGACATACAAGAAGATTGTATCATGGGTTCGAATCCCATTTCCTCCG
trnS-GCU	mitochondrion	Triticum aestivum	GGAGGTATGGCTGAGTGGCTTAAGGCATTGGTTTGCTAAATCGACATACAAGAAGATTGTATCATGGGTTCGAATCCCATTTCCTCCG
trnS-GCU	mitochondrion	Triticum durum	GGAGGTATGGCTGAGTGGCTTAAGGCATTGGTTTGCTAAATCGACATACAAGAAGATTGTATCATGGGTTCGAATCCCATTTCCTCCG
trnS-GCU	mitochondrion	Zea luxurians	GGAGGTATGGCTGAGTGGCTTAAGGCATTGGTTTGCTAAATCGACATACAAGAAGATTGTATCATGGGTTCGAATCCCATTTCCTCCG
trnS-GCU	mitochondrion	Zea mays subsp. mays	GGAGGTATGGCTGAGTGGCTTAAGGCATTGGTTTGCTAAATCGACATACAAGAAGATTGTATCATGGGTTCGAATCCCATTTCCTCCG
trnS-GCU	mitochondrion	Zea mays subsp. parviglumis	GGAGGTATGGCTGAGTGGCTTAAGGCATTGGTTTGCTAAATCGACATACAAGAAGATTGTATCATGGGTTCGAATCCCATTTCCTCCG
trnS-GCU	mitochondrion	Zea perennis	GGAGGTATGGCTGAGTGGCTTAAGGCATTGGTTTGCTAAATCGACATACAAGAAGATTGTATCATGGGTTCGAATCCCATTTCCTCCG
trnS-GGA	plastid	Alloteropsis semialata	GGAGAGATGGCCGAGTGGTTCAAGGCGTAGCATTGGAACTGCTATGTAGGCTTTTGTTTACCGAGGGTTCGAATCCCTCTCTTTCCG
trnS-GGA	plastid	Avena longiglumis	GGAGAGATGGCCGAGTGGTTCAAGGCGTAGCATTGGAACTGCTATGTAGGCTTTTGTTTACCGAGGGTTCGAATCCCTCTCTTTCCG
trnS-GGA	plastid	Bambusa oldhamii	GGAGAGATGGCCGAGTGGTTCAAGGCGTAGCATTGGAACTGCTATGTAGGCTTTTGTTTACCGAGGGTTCGAATCCCTCTCTTTCCG
trnS-GGA	plastid	Bambusa oldhamii	GGAGAGATGGCCGAGCGGTTCAAGGCGTAGCATTGGAACTGCTATGTAGGCTTTTGTTTACCGAGGGTTCGAATCCACCACTTATTCCT
trnS-GGA	plastid	Eleusine indica	GGAGAGATGGCCGAGCGGTTCAAGGCGTAGCATTGGAACTGCTATGTAGGCTTTTGTTTACCGAGGGTTCGAATCCCTCTCTTTCCG
trnS-GGA	plastid	Eleusine indica	GGAGAGATGGCCGAGCGGTTCAAGGCGTAGCATTGGAACTGCTATGTAGGCTTTTGTTTACCGAGGGTTCGAATCCACCACTTATTCCT
trnS-GGA	plastid	Elymus sibiricus	GGAGAGATGGCCGAGTGGTTCAAGGCGTAGCATTGGAACTGCTATGTAGGCTTTTGTTTACCGAGGGTTCGAATCCCTCTCTTTCCG
trnS-GGA	plastid	Ferrocalamus rimosivaginus	GGAGAGATGGCCGAGTGGTTCAAGGCGTAGCATTGGAACTGCTATGTAGGCTTTTGTTTACCGAGGGTTCGAATCCCTCTCTTTCCG
trnS-GGA	plastid	Ferrocalamus rimosivaginus	GGAGAGATGGCCGAGCGGTTCAAGGCGTAGCATTGGAACTGCTATGTAGGCTTTTGTTTACCGAGGGTTCGAATCCACCACTTATTCCT
trnS-GGA	plastid	Hordeum vulgare subsp. spontaneum	GGAGAGATGGCCGAGTGGTTCAAGGCGTAGCATTGGAACTGCTATGTAGGCTTTTGTTTACCGAGGGTTCGAATCCCTCTCTTTCCG
trnS-GGA	plastid	Hordeum vulgare subsp. vulgare	GGAGAGATGGCCGAGTGGTTCAAGGCGTAGCATTGGAACTGCTATGTAGGCTTTTGTTTACCGAGGGTTCGAATCCCTCTCTTTCCG
trnS-GGA	plastid	Oryza coarctata	GGAGAGATGGCCGAGCGGTTCAAGGCGTAGCATTGGAACTGCTATGTAGGCTTTTGTTTACCGAGGGTTCGAATCCCTCTCTTTCCG
trnS-GGA	plastid	Oryza minuta	GGAGAGATGGCCGAGCGGTTCAAGGCGTAGCATTGGAACTGCTATGTAGACTTTTGTTTACCGAGGGTTCGAATCCCTCTCTTTCCG
trnS-GGA	plastid	Oryza minuta	GGAGAGATGGCCGAGCGGTTCAAGGCGTAGCATTGGAACTGCTATGTAGACTTTTGTTTACCGAGGGTTCGAATCCCTCTCTTTCCG
trnS-GGA	plastid	Oryza rufipogon	GGAGAGATGGCCGAGCGGTTCAAGGCGTAGCATTGGAACTGCTATGTAGGCTTTTGTTTACCGAGGGTTCGAATCCCTCTCTTTCCG
trnS-GGA	plastid	Oryza rufipogon	GGAGAGATGGCCGAGCGGTTCAAGGCGTAGCATTGGAACTGCTATGTAGGCTTTTGTTTACCGAGGGTTCGAATCCCTCTCTTTCCG
trnS-GGA	plastid	Oryza sativa	GGAGAGATGGCCGAGCGGTTCAAGGCGTAGCATTGGAACTGCTATGTAGGCTTTTGTTTACCGAGGGTTCGAATCCCTCTCTTTCCG
trnS-GGA	plastid	Oryza sativa	GGAGAGATGGCCGAGCGGTTCAAGGCGTAGCATTGGAACTGCTATGTAGGCTTTTGTTTACCGAGGGTTCGAATCCCTCTCTTTCCG
trnS-GGA	plastid	Saccharum officinarum	GGAGAGATGGCCGAGTGGTTCAAGGCGTAGCATTGGAACTGCTATGTAGGCTTTTGTTTACCGAGGGTTCGAATCCCTCTCTTTCCG
trnS-GGA	plastid	Sorghum bicolor	GGAGAGATGGCCGAGTGGTTCAAGGCGTAGCATTGGAACTGCTATGTAGGCTTTTGTTTACCGAGGGTTCGAATCCCTCTCTTTCCG
trnS-GGA	plastid	Sorghum bicolor subsp. drummondii	GGAGAGATGGCCGAGCGGTTCAAGGCGTAGCATTGGAACTGCTATGTAGGCTTTTGTTTACCGAGGGTTCGAATCCCTCTCTTTCCG
trnS-GGA	plastid	Sporobolus alterniflorus	GGAGAGATGGCCGAGTGGTTCAAGGCGTAGCATTGGAACTGCTATGTAGGCTTTTGTTTACCGAGGGTTCGAATCCCTCTCTTTCCG
trnS-GGA	plastid	Sporobolus alterniflorus	GGAGAGATGGCCGAGTGGTTCAAGGCGTAGCATTGGAACTGCTATGTAGGCTTTTGTTTACCGAGGGTTCGAATCCACCACTTATTCCT
trnS-GGA	plastid	Thinopyrum obtusiflorum	GGAGAGATGGCCGAGTGGTTCAAGGCGTAGCATTGGAACTGCTATGTAGGCTTTTGTTTACCGAGGGTTCGAATCCCTCTCTTTCCG
trnS-GGA	plastid	Triticum aestivum	GGAGAGATGGCCGAGTGGTTCAAGGCGTAGCATTGGAACTGCTATGTAGGCTTTTGTTTACCGAGGGTTCGAATCCCTCTCTTTCCG
trnS-GGA	plastid	Triticum durum	GGAGAGATGGCCGAGTGGTTCAAGGCGTAGCATTGGAACTGCTATGTAGGCTTTTGTTTACCGAGGGTTCGAATCCCTCTCTTTCCG
trnS-UGA	mitochondrion	Alloteropsis semialata	GGATGGATGTCTGAGCGGTTGAAAGAGTCGGTCTTGAAAACCGAAGTATTGATAGGAATACCGGGGGTTCGAATCCCTCTCCATCCG
trnS-UGA	mitochondrion	Avena longiglumis	GGATGGATGTCTGAGCGGTTGAAAGAGTCGGTCTTGAAAACCGAAGTATTGATAGGAATACCGGGGGTTCGAATCCCTCTCCATCCG
trnS-UGA	mitochondrion	Bambusa oldhamii	GGATGGATGTCTGAGCGGTTGAAAGAGTCGGTCTTGAAAACCGAAGTATTGATAAGAATACCGGGGGTTCGAATCCCTCTCCATCCG
trnS-UGA	mitochondrion	Chrysopogon zizanioides	GGATGGATGTCTGAGCGGTTGAAAGAGTCGGTCTTGAAAACCGAAGTATTGATAGGAATACCGGGGGTTCGAATCCCTCTCCATCCG
trnS-UGA	mitochondrion	Coix lacryma-jobi var. maxima	GGATGGATGTCTGAGCGGTTGAAAGAGTCGGTCTTGAAAACCGAAGTATTGATAGGAATACCGGGGGTTCGAATCCCTCTCCATCCG
trnS-UGA	mitochondrion	Coix lacryma-jobi var. ma-yuen	GGATGGATGTCTGAGCGGTTGAAAGAGTCGGTCTTGAAAACCGAAGTATTGATAGGAATACCGGGGGTTCGAATCCCTCTCCATCCG
trnS-UGA	mitochondrion	Coix lacryma-jobi var. ma-yuen	GGATGGATGTCTGAGCGGTTGAAAGAGTCGGTCTTGAAAACCGAAGTATTGATAGGAATACCGGGGGTTCGAATCCCTCTCCATCCG
trnS-UGA	mitochondrion	Coix lacryma-jobi var. puellarum	GGATGGATGTCTGAGCGGTTGAAAGAGTCGGTCTTGAAAACCGAAGTATTGATAGGAATACCGGGGGTTCGAATCCCTCTCCATCCG
trnS-UGA	mitochondrion	Eleusine indica	GGATGGATGTCTGAGCGGTTGAAAGAGTCGGTCTTGAAAACCGAAGTATTGATAGGAATACCGGGGGTTCGAATCCCTCTCCATCCG
trnS-UGA	mitochondrion	Elymus sibiricus	GGATGGATGTCTGAGCGGTTGAAAGAGTCGGTCTTGAAAACCGAAGTATTGATAGGAATACCGGGGGTTCGAATCCCTCTCCATCCG
trnS-UGA	mitochondrion	Ferrocalamus rimosivaginus	GGATGGATGTCTGAGCGGTTGAAAGAGTCGGTCTTGAAAACCGAAGTATTGATAGGAATACCGGGGGTTCGAATCCCTCTCCATCCG
trnS-UGA	mitochondrion	Hordeum vulgare subsp. spontaneum	GGATGGATGTCTGAGCGGTTGAAAGAGTCGGTCTTGAAAACCGAAGTATTGATAGGAATACCGGGGGTTCGAATCCCTCTCCATCCG
trnS-UGA	mitochondrion	Hordeum vulgare subsp. vulgare	GGATGGATGTCTGAGCGGTTGAAAGAGTCGGTCTTGAAAACCGAAGTATTGATAGGAATACCGGGGGTTCGAATCCCTCTCCATCCG
trnS-UGA	mitochondrion	Lolium perenne	GGATGGATGTCTGAGCGGTTGAAAGAGTCGGTCTTGAAAACCGAGTATTGATAGGAATACCGGGGGTTCGAATCCCTCTCCATCCG
trnS-UGA	mitochondrion	Oryza coarctata	GGATGGATGTCTGAGCGGTTGAAAGAGTCGGTCTTGAAAACCGAAGTATTGATAGGAATACCGGGGGTTCGAATCCCTCTCCATCCG
trnS-UGA	mitochondrion	Oryza coarctata	GGATGGATGTCTGAGCGGTTGAAAGAGTCGGTCTTGAAAACCGAAGTATTGATAGGAATACCGGGGGTTCGAATCCCTCTCCATCCG
trnS-UGA	mitochondrion	Oryza rufipogon	GGATGGATGTCTGAGCGGTTGAAAGAGTCGGTCTTGAAAACCGAAGTATTGATAGGAATACCGGGGGTTCGAATCCCTCTCCATCCG
trnS-UGA	mitochondrion	Oryza sativa	GGATGGATGTCTGAGCGGTTGAAAGAGTCGGTCTTGAAAACCGAAGTATTGATAGGAATACCGGGGGTTCGAATCCCTCTCCATCCG
trnS-UGA	mitochondrion	Saccharum officinarum	GGATGGATGTCTGAGCGGTTGAAAGAGTCGGTCTTGAAAACCGAAGTATTGATAGGAATACCGGGGGTTCGAATCCCTCTCCATCCG
trnS-UGA	mitochondrion	Sorghum bicolor	GGATGGATGTCTGAGCGGTTGAAAGAGTCGGTCTTGAAAACCGAAGTATTGATAGGAATACCGGGGGTTCGAATCCCTCTCCATCCG
trnS-UGA	mitochondrion	Sorghum bicolor	GGATGGATGTCTGAGCGGTTGAAAGAGTCGGTCTTGAAAACCGAAGTATTGATAGGAATACCGGGGGTTCGAATCCCTCTCCATCCG
trnS-UGA	mitochondrion	Sorghum bicolor	GGATGGATGTCTGAGCGGTTGAAAGAGTCGGCCTTGAAAACCGAAGTATTGATAGGAATACCGGGGGTTCGAATCCCTCTCCATCCG
trnS-UGA	mitochondrion	Sorghum bicolor subsp. drummondii	GGATGGATGTCTGAGCGGTTGAAAGAGTCGGTCTTGAAAACCGAAGTATTGATAGGAATACCGGGGGTTCGAATCCCTCTCCATCCG
trnS-UGA	mitochondrion	Sorghum bicolor subsp. drummondii	GGATGGATGTCTGAGCGGTTGAAAGAGTCGGCCTTGAAAACCGAAGTATTGATAGGAATACCGGGGGTTCGAATCCCTCTCCATCCG
trnS-UGA	mitochondrion	Sporobolus alterniflorus	GGATGGATGTCTGAGCGGTTGAAAGAGTCGGTCTTGAAAACCGAAGTATTGATAGGAATACCGGGGGTTCGAATCCCTCTCCATCCG
trnS-UGA	mitochondrion	Thinopyrum obtusiflorum	GGATGGATGTCTGAGCGGTTGAAAGAGTCGGTCTTGAAAACCGAAGTATTGATAGGAATACCGGGGGTTCGAATCCCTCTCCATCCG
trnS-UGA	mitochondrion	Tripsacum dactyloides	GGATGGATGTCTGAGCGGTTGAAAGAGTCGGTCTTGAAAACCGAAGTATTGATAGGAATACCGGGGGTTCGAATCCCTCTCCATCCG
trnS-UGA	mitochondrion	Triticum aestivum	GGATGGATGTCTGAGCGGTTGAAAGAGTCGGTCTTGAAAACCGAAGTATTGATAGGAATACCGGGGGTTCGAATCCCTCTCCATCCG
trnS-UGA	mitochondrion	Triticum durum	GGATGGATGTCTGAGCGGTTGAAAGAGTCGGTCTTGAAAACCGAAGTATTGATAGGAATACCGGGGGTTCGAATCCCTCTCCATCCG
trnS-UGA	mitochondrion	Zea luxurians	GGATGGATGTCTGAGCGGTTGAAAGAGTCGGTCTTGAAAACCGAAGTATTGATAGGAATACCGGGGGTTCGAATCCCTCTCCATCCG
trnS-UGA	mitochondrion	Zea mays subsp. mays	GGATGGATGTCTGAGCGGTTGAAAGAGTCGGTCTTGAAAACCGAAGTATTGATAGGAATACCGGGGGTTCGAATCCCTCTCCATCCG
trnS-UGA	mitochondrion	Zea mays subsp. parviglumis	GGATGGATGTCTGAGCGGTTGAAAGAGTCGGTCTTGAAAACCGAAGTATTGATAGGAATACCGGGGGTTCGAATCCCTCTCCATCCG
trnS-UGA	mitochondrion	Zea mays subsp. parviglumis	GGATGGATGTCTGAGCGGTTGAAAGAGTCGGTCTTGAAAACCGAAGTATTGATAGGAATACCGGGGGTTCGAATCCCTCTCCATCCG
trnS-UGA	mitochondrion	Zea perennis	GGATGGATGTCTGAGCGGTTGAAAGAGTCGGTCTTGAAAACCGAAGTATTGATAGGAATACCGGGGGTTCGAATCCCTCTCCATCCG
trnV-GAC	plastid	Bambusa oldhamii	AGGGATATAACTCAGCGGTAGAGTGTCACCTTGACGTGGTGGAAGTCATCAGTTCGAGCCTGATTATCCCTA
trnV-GAC	plastid	Hordeum vulgare subsp. spontaneum	AGGGATATAACTCAGCGGTAGAGTGTCACCTTGACGTGGTGGAAGTCATCAGTTCGAGCCTGATTATCCCTA
trnV-GAC	plastid	Hordeum vulgare subsp. vulgare	AGGGATATAACTCAGCGGTAGAGTGTCACCTTGACGTGGTGGAAGTCATCAGTTCGAGCCTGATTATCCCTA
trnV-GAC	plastid	Oryza coarctata	AGGGATATAACTCAGCGGTAGAGTGTCACCTTGACGTGGTGGAAGTCATCAGTTCGAGCCTGATTATCCCTA
trnV-GAC	plastid	Zea mays subsp. mays	AGGGATATAACTCAGCGGTAGAGTGTCACCTTGACGTGGTGGAAGTCATCAGTTCGAGCCTGATTATCCCTA
trnV-GAC	plastid	Zea perennis	AGGGATATAACTCAGCGGTAGAGTGTCACCTTGACGTGGTGGAAGTCATCAGTTCGAGCCTGATTATCCCTA
trnV-UAC	plastid	Chrysopogon zizanioides	AGGGCTATAGCTCAGTTCGGTAGAGCAACTCGTTTACACCGTTTGATCTGTTTTACCGAGAAGGTCTATGGTTCGAATCCGTATAGCCCTA
trnV-UAC	plastid	Chrysopogon zizanioides	AGGGCTATAGCTCAGTTCGGTAGAGCAACTCGTTTACACCGTTTGATCTGTTTTACCGAGAAGGTCTATGGTTCGAATCCGTATAGCCCTA
trnV-UAC	plastid	Eleusine indica	AGGGCTATAGCTCAGTTCGGTAGAGCAACTCGTTTACAATCAGTTTGATCGGTTTTACCGAGAAGGTCGTAGGTTCGAATCCGTATAGCCCTA
trnV-UAC	plastid	Sporobolus alterniflorus	AGGGCTATAGCTCAGTTCGGTAGAGCAACTCGTTTACAATCAGTTTGATCGGTTTTACCGAGAAGGTCGTAGGTTCGAATCCGTATAGCCCTA
trnV-UAC	plastid	Zea luxurians	AGGGCTATAGCTCAGTTCGGTAGAGCAACTCGTTTACACCGTTTGATCTGTTTTACCGAGAAGGTCTACGGTTCGAATCCGTATAGCCCTA
trnV-UAC	plastid	Zea perennis	AGGGCTATAGCTCAGTTCGGTAGAGCAACTCGTTTACACCGTTTGATCTGTTTTACCGAGAAGGTCTACGGTTCGAATCCGTATAGCCCTA
trnW-CCA	plastid	Alloteropsis semialata	GCGCTCTTAGTTCAGTTCGGTAGAACGTGGGTCTCCAAAACCCAATGTCGTAGGTTCAAATCCTACAGAGCGTG
trnW-CCA	plastid	Avena longiglumis	GCGCTCTTAGTTCAGTTCGGTAGAACGTGTGTCTCCAAAACCCAATGTCGTAGGTTCAAATCCTACAGAGCGTG
trnW-CCA	plastid	Bambusa oldhamii	GCGCTCTTAGTTCAGTTCGGTAGAACGTGGGTCTCCAAAACCCAATGTCGTAGGTTCAAATCCTACAGAGCGTG
trnW-CCA	plastid	Chrysopogon zizanioides	GCGCTCTTAGTTCAGTTCGGTAGAACGTGGGTCTCCAAAACCCAATGTCGTAGGTTCAAATCCTACAGAGCGTG
trnW-CCA	plastid	Coix lacryma-jobi var. maxima	GCGCTCTTAGTTCAGTTCGGTAGAACGTGGGTCTCCAAAACCCAATGTCGTAGGTTCAAATCCTACAGAGCGTG
trnW-CCA	plastid	Coix lacryma-jobi var. ma-yuen	GCGCTCTTAGTTCAGTTTGGTAGAACGCGGGTCTCCAAAACCCGATGTCGTAGGTTCAAATCCTACAGAGCGTG
trnW-CCA	plastid	Coix lacryma-jobi var. puellarum	GCGCTCTTAGTTCAGTTTGGTAGAACGCGGGTCTCCAAAACCCGATGTCGTAGGTTCAAATCCTACAGAGCGTG
trnW-CCA	plastid	Eleusine indica	GCGCTCTTAGTTCAGTTCGGTAGAACGTGGGTCTCCAAAACCCAATGTCGTAGGTTCAAATCCTACAGAGCGTG
trnW-CCA	plastid	Elymus sibiricus	GCGCTCTTAGTTCAGTTCGGTAGAACGTGTGTCTCCAAAACCCAATGTCGTAGGTTCAAATCCTACAGAGCGTG
trnW-CCA	plastid	Ferrocalamus rimosivaginus	GCGCTCTTAGTTCAGTTCGGTAGAACGTGGGTCTCCAAAACCCAATGTCGTAGGTTCAAATCCTACAGAGCGTG
trnW-CCA	plastid	Hordeum vulgare subsp. spontaneum	GCGCTCTTAGTTCAGTTCGGTAGAACGTGTGTCTCCAAAACCCAATGTCGTAGGTTCAAATCCTACAGAGCGTG
trnW-CCA	plastid	Hordeum vulgare subsp. vulgare	GCGCTCTTAGTTCAGTTCGGTAGAACGTGTGTCTCCAAAACCCAATGTCGTAGGTTCAAATCCTACAGAGCGTG
trnW-CCA	plastid	Lolium perenne	GCGCTCTTAGTTCAGTTCGGTAGAACGTGTGTCTCCAAAACCCAATGTCGTAGGTTCAAATCCTACAGAGCGTG
trnW-CCA	plastid	Lolium perenne	GCGCTCTTAGTTCAGTTCGGTAGAACGTGTGTCTCCAAAACCCAATGTCGTAGGTTCAAATCCTACAGAGCGTG
trnW-CCA	plastid	Oryza coarctata	GCGCTCTTAGTTCAGTTCGGTAGAACGCGGGTCTCCAAAACCCGATGTCGTAGGTTCAAATCCTACAGAGCGTG
trnW-CCA	plastid	Oryza coarctata	GCGCTCTTAGTTCAGTTCGGTAGAACGTGGGTCTCCAAAACCCAATGTCGTAGGTTCAAATCCTACAGAGCGTG
trnW-CCA	plastid	Oryza minuta	GCGCTCTTAGTTCAGTTCGGTAGAACGCGGGTCTCCAAAACCCGATGTCGTAGGTTCAAATCCTACAGAGCGTG
trnW-CCA	plastid	Oryza minuta	GCGCTCTTAGTTCAGTTCGGTAGAACGCGGGTCTCCAAAACCCGATGTCGTAGGTTCAAATCCTACAGAGCGTG
trnW-CCA	plastid	Oryza rufipogon	GCGCTCTTAGTTCAGTTCGGTAGAACGTGGGTCTCCAAAACCCAATGTCGTAGGTTCAAATCCTACAGAGCGTG
trnW-CCA	plastid	Oryza rufipogon	GCGCTCTTAGTTCAGTTCGGTAGAACGTGGGTCTCCAAAACCCAATGTCGTAGGTTCAAATCCTACAGAGCGTG
trnW-CCA	plastid	Oryza sativa	GCGCTCTTAGTTCAGTTCGGTAGAACGTGGGTCTCCAAAACCCAATGTCGTAGGTTCAAATCCTACAGAGCGTG
trnW-CCA	plastid	Oryza sativa	GCGCTCTTAGTTCAGTTCGGTAGAACGTGGGTCTCCAAAACCCAATGTCGTAGGTTCAAATCCTACAGAGCGTG
trnW-CCA	plastid	Saccharum officinarum	GCGCTCTTAGTTCAGTTCGGTAGAACGTGGGTCTCCAAAACCCAATGTCGTAGGTTCAAATCCTACAGAGCGTG
trnW-CCA	plastid	Sorghum bicolor	GCGCTCTTAGTTCAGTTCGGTAGAACGTGGGTCTCCAAAACCCAATGTCGTAGGTTCAAATCCTACAGAGCGTG
trnW-CCA	plastid	Sorghum bicolor subsp. drummondii	GCGCTCTTAGTTCAGTTCGGTAGAACGTGGGTCTCCAAAACCCAATGTCGTAGGTTCAAATCCTACAGAGCGTG
trnW-CCA	plastid	Sporobolus alterniflorus	GCGCTCTTAGTTCAGTTCGGTAGAACGTGGGTCTCCAAAACCCAATGTCGTAGGTTCAAATCCTACAGAGCGTG
trnW-CCA	plastid	Thinopyrum obtusiflorum	GCGCTCTTAGTTCAGTTCGGTAGAACGTGTGTCTCCAAAACCCAATGTCGTAGGTTCAAATCCTACAGAGCGTG
trnW-CCA	plastid	Tripsacum dactyloides	GCGCTCTTAGTTCAGTTCGGTAGAACGTGGGTCTCCAAAACCCAATGTCGTAGGTTCAAATCCTACAGAGCGTG
trnW-CCA	plastid	Tripsacum dactyloides	GCGCTCTTAGTTCAGTTCGGTAGAACGTGGGTCTCCAAAACCCAATGTCGTAGGTTCAAATCCTACAGAGCGTG
trnW-CCA	plastid	Triticum aestivum	GCGCTCTTAGTTCAGTTCGGTAGAACGTGTGTCTCCAAAACCCAATGTCGTAGGTTCAAATCCTACAGAGCGTG
trnW-CCA	plastid	Triticum durum	GCGCTCTTAGTTCAGTTCGGTAGAACGTGTGTCTCCAAAACCCAATGTCGTAGGTTCAAATCCTACAGAGCGTG
trnW-CCA	plastid	Zea luxurians	GCGCTCTTAGTTCAGTTCGGTAGAACGTGGGTCTCCAAAACCCAATGTCGTAGGTTCAAATCCTACAGAGCGTG
trnW-CCA	plastid	Zea perennis	GCGCTCTTAGTTCAGTTCGGTAGAACGTGGGTCTCCAAAACCCAATGTCGTAGGTTCAAATCCTACAGAGCGTG
trnY-GUA	mitochondrion	Alloteropsis semialata	GGGAGAGTGGCCGAGCGGTCAAAAGCGACAGACTGTAAATCTGTTGAAGGTTTTCTACGTAGGTTCGAATCCTGCCTCTCCCA
trnY-GUA	mitochondrion	Avena longiglumis	GGGAGAGTGGCCGAGCGGTCAAAAGCGACAGACTGTAAATCTGTTGAAGGTTTTCTACGTAGGTTCGAATCCTGCCTCTCCCA
trnY-GUA	mitochondrion	Bambusa oldhamii	GGGAGAGTGGCCGAGCGGTCAAAAGCGACAGACTGTAAATCTGTTGAAGGTTTTCTACGTAGGTTCGAATCCTGCCTCTCCCA
trnY-GUA	mitochondrion	Chrysopogon zizanioides	GGGAGAGTGGCCGAGCGGTCAAAAGCGACAGACTGTAAATCTGTTGAAGGTTTTCTACGTAGGTTCGAATCCTGCCTCTCCCA
trnY-GUA	mitochondrion	Coix lacryma-jobi var. maxima	GGGAGAGTGGCCGAGCGGTCAAAAGCGACAGACTGTAAATCTGTTGAAGGTTTTCTACGTAGGTTCGAATCCTGCCTCTCCCA
trnY-GUA	mitochondrion	Coix lacryma-jobi var. ma-yuen	GGGAGAGTGGCCGAGCGGTCAAAAGCGACAGACTGTAAATCTGTTGAAGGTTTTCTACGTAGGTTCGAATCCTGCCTCTCCCA
trnY-GUA	mitochondrion	Coix lacryma-jobi var. puellarum	GGGAGAGTGGCCGAGCGGTCAAAAGCGACAGACTGTAAATCTGTTGAAGGTTTTCTACGTAGGTTCGAATCCTGCCTCTCCCA
trnY-GUA	mitochondrion	Eleusine indica	GGGAGAGTGGCCGAGCGGTCAAAAGCGACAGACTGTAAATCTGTTGAAGGTTTTCTACGTAGGTTCGAATCCTGCCTCTCCCA
trnY-GUA	mitochondrion	Elymus sibiricus	GGGAGAGTGGCCGAGCGGTCAAAAGCGACAGACTGTAAATCTGTTGAAGGTTTTCTACGTAGGTTCGAATCCTGCCTCTCCCA
trnY-GUA	mitochondrion	Ferrocalamus rimosivaginus	GGGAGAGTGGCCGAGCGGTCAAAAGCGACAGACTGTAAATCTGTTGAAGGTTTTCTACGTAGGTTCGAATCCTGCCTCTCCCA
trnY-GUA-fragment	mitochondrion	Hordeum vulgare subsp. spontaneum	GGGAGAGTGGCCGAGCGGTCAAAAGCGACAGACTGTAAATCTGTTGAAGGTTTTCTACGTAGGTTCGAATCCA
trnY-GUA	mitochondrion	Hordeum vulgare subsp. spontaneum	GGGAGAGTGGCCGAGCGGTCAAAAGCGACAGACTGTAAATCTGTTGAAGGTTTTCTACGTAGGTTCGAATCCTGCCTCTCCCA
trnY-GUA-fragment	mitochondrion	Hordeum vulgare subsp. vulgare	GGGAGAGTGGCCGAGCGGTCAAAAGCGACAGACTGTAAATCTGTTGAAGGTTTTCTACGTAGGTTCGAATCCA
trnY-GUA	mitochondrion	Hordeum vulgare subsp. vulgare	GGGAGAGTGGCCGAGCGGTCAAAAGCGACAGACTGTAAATCTGTTGAAGGTTTTCTACGTAGGTTCGAATCCTGCCTCTCCCA
trnY-GUA	mitochondrion	Lolium perenne	GGGAGAGTGGCCGAGCGGTCAAAAGCGACAGACTGTAAATCTGTTGAAGGTTTTCTACGTAGGTTCGAATCCTGCCTCTCCCA
trnY-GUA	mitochondrion	Oryza coarctata	GGGAGAGTGGCCGAGCGGTCAAAAGCGACAGACTGTAAATCTGTTGAAGGTTTTCTACGTAGGTTCGAATCCTGCCTCTCCCA
trnY-GUA	mitochondrion	Oryza coarctata	GGGAGAGTGGCCGAGCGGTCAAAAGCGACAGACTGTAAATCTGTTGAAGGTTTTCTACGTAGGTTCGAATCCTGCCTCTCCCA
trnY-GUA	mitochondrion	Oryza minuta	GGGAGAGTGGCCGAGCGGTCAAAAGCGACAGACTGTAAATCTGTTGAAGGTTTTCTACGTAGGTTCGAATCCTGCCTCTCCCA
trnY-GUA	mitochondrion	Oryza minuta	GGGAGAGTGGCCGAGCGGTCAAAAGCGACAGACTGTAAATCTGTTGAAGGTTTTCTACGTAGGTTCGAATCCTGCCTCTCCCA
trnY-GUA	mitochondrion	Oryza rufipogon	GGGAGAGTGGCCGAGCGGTCAAAAGCGACAGACTGTAAATCTGTTGAAGGTTTTCTACGTAGGTTCGAATCCTGCCTCTCCCA
trnY-GUA	mitochondrion	Oryza rufipogon	GGGAGAGTGGCCGAGCGGTCAAAAGCGACAGACTGTAAATCTGTTGAAGGTTTTCTACGTAGGTTCGAATCCTGCCTCTCCCA
trnY-GUA	mitochondrion	Oryza sativa	GGGAGAGTGGCCGAGCGGTCAAAAGCGACAGACTGTAAATCTGTTGAAGGTTTTCTACGTAGGTTCGAATCCTGCCTCTCCCA
trnY-GUA	mitochondrion	Oryza sativa	GGGAGAGTGGCCGAGCGGTCAAAAGCGACAGACTGTAAATCTGTTGAAGGTTTTCTACGTAGGTTCGAATCCTGCCTCTCCCA
trnY-GUA	mitochondrion	Saccharum officinarum	GGGAGAGTGGCCGAGCGGTCAAAAGCGACAGACTGTAAATCTGTTGAAGGTTTTCTACGTAGGTTCGAATCCTGCCTCTCCCA
trnY-GUA	mitochondrion	Sorghum bicolor	GGGAGAGTGGCCGAGCGGTCAAAAGCGACAGACTGTAAATCTGTTGAAGGTTTTCTACGTAGGTTCGAATCCTGCCTCTCCCA
trnY-GUA	mitochondrion	Sorghum bicolor subsp. drummondii	GGGAGAGTGGCCGAGCGGTCAAAAGCGACAGACTGTAAATCTGTTGAAGGTTTTCTACGTAGGTTCGAATCCTGCCTCTCCCA
trnY-GUA	mitochondrion	Sporobolus alterniflorus	GGGAGAGTGGCCGAGCGGTCAAAAGCGACAGACTGTAAATCTGTTGAAGGTTTTCTACGTAGGTTCGAATCCTGCCTCTCCCA
trnY-GUA	mitochondrion	Thinopyrum obtusiflorum	GGGAGAGTGGCCGAGCGGTCAAAAGCGACAGACTGTAAATCTGTTGAAGGTTTTCTACGTAGGTTCGAATCCTGCCTCTCCCA
trnY-GUA	mitochondrion	Tripsacum dactyloides	GGGAGAGTGGCCGAGCGGTCAAAAGCGACAGACTGTAAATCTGTTGAAGGTTTTCTACGTAGGTTCGAATCCTGCCTCTCCCA
trnY-GUA	mitochondrion	Tripsacum dactyloides	GGGAGAGTGGCCGAGCGGTCAAAAGCGACAGACTGTAAATCTGTTGAAGGTTTTCTACGTAGGTTCGAATCCTGCCTCTCCCA
trnY-GUA	mitochondrion	Triticum aestivum	GGGAGAGTGGCCGAGCGGTCAAAAGCGACAGACTGTAAATCTGTTGAAGGTTTTCTACGTAGGTTCGAATCCTGCCTCTCCCA
trnY-GUA	mitochondrion	Triticum durum	GGGAGAGTGGCCGAGCGGTCAAAAGCGACAGACTGTAAATCTGTTGAAGGTTTTCTACGTAGGTTCGAATCCTGCCTCTCCCA
trnY-GUA	mitochondrion	Zea luxurians	GGGAGAGTGGCCGAGCGGTCAAAAGCGACAGACTGTAAATCTGTTGAAGGTTTTCTACGTAGGTTCGAATCCTGCCTCTCCCA
trnY-GUA	mitochondrion	Zea mays subsp. mays	GGGAGAGTGGCCGAGCGGTCAAAAGCGACAGACTGTAAATCTGTTGAAGGTTTTCTACGTAGGTTCGAATCCTGCCTCTCCCA
trnY-GUA	mitochondrion	Zea mays subsp. parviglumis	GGGAGAGTGGCCGAGCGGTCAAAAGCGACAGACTGTAAATCTGTTGAAGGTTTTCTACGTAGGTTCGAATCCTGCCTCTCCCA
trnY-GUA	mitochondrion	Zea perennis	GGGAGAGTGGCCGAGCGGTCAAAAGCGACAGACTGTAAATCTGTTGAAGGTTTTCTACGTAGGTTCGAATCCTGCCTCTCCCA
